# Supplementary material for: Identification and evolution of nsLTPs in the root nodule nitrogen fixation clade and molecular response of Frankia to AgLTP24
Source: Sci Rep. 2023 Sep 25;13:16020. doi: 10.1038/s41598-023-41117-1 (PMC10520049; doi:10.1038/s41598-023-41117-1)
Supplement: Supplementary file 1 — Supplementary Information. [file 41598_2023_41117_MOESM1_ESM.zip]

Archive with 5 entries (5 files):
- Suplementary datas/Figure S1.pdf
- Suplementary datas/File S1.txt
- Suplementary datas/Table S1.xlsx
- Suplementary datas/Table S2.xlsx
- Suplementary datas/Table S3.xlsx
