# Supplementary material for: Identification and evolution of nsLTPs in the root nodule nitrogen fixation clade and molecular response of Frankia to AgLTP24
Source: Sci Rep. 2023 Sep 25;13:16020. doi: 10.1038/s41598-023-41117-1 (PMC10520049; doi:10.1038/s41598-023-41117-1)
Supplement: Supplementary file 1 — Supplementary Information. [file 41598_2023_41117_MOESM1_ESM.zip › Suplementary datas/File S1.txt]

(Alnglu_Alngl10396S13166:0.0000030208,Alnglu_Alngl10396S13164:0.0000030595,(Jugreg_Jr07_21310_p1:0.1032838189,((Parand_PanWU01x14_004720.1:0.1818308121,Distri_Distr315S08080:0.1848672207)91.5/100:0.0637237438[91.5],(((Parand_PanWU01x14_189220.1:0.1906742130,Datglo_Datgl831S35471:0.1987791981)93.8/100:0.0836035435[93.8],(Casgla_Casgl70S21223:0.2182316880,(Datglo_Datgl79S34884:0.1684957406,Aratha_AT1G03103.1:0.5646385657)70.6/98:0.0700504744[70.6])85/98:0.0569728462[85])87/98:0.0427209269[87],((Distri_Distr140S14294:0.2041841713,(Drydru_Drydr327S20320:0.1434594966,(Nissch_Nissc1394S14492:0.1615519545,(Lupalb_Lalb_Chr25g0286711:0.2388613972,Lupalb_Lalb_Chr01g0017021:0.0599113160)93.3/100:0.0819427372[93.3])99.8/100:0.1785812843[99.8])1.2/37:0.0295467518[1.2])96.6/100:0.1015666013[96.6],((Chafas_Chafa464S23132:0.1666474750,(Medtru_MtrunA17Chr5g0395001:0.1055995126,((Lupalb_Lalb_Chr16g0376501:0.0900222201,Lupalb_Lalb_Chr09g0320021:0.1077542760)94.8/100:0.0527226228[94.8],(Nissch_Nissc1614S15547:0.0674792354,(Nissch_Nissc6317S10821:0.1186068084,(Medtru_MtrunA17Chr1g0205191:0.0944626701,Medtru_MtrunA17Chr1g0205181:0.0767320303)100/100:0.2186483775[100])82.3/97:0.0568531393[82.3])63.5/79:0.0089812293[63.5])33.1/76:0.0214674894[33.1])83.6/96:0.0465738137[83.6])96.2/100:0.0797655498[96.2],(Parand_PanWU01x14_004730.1:0.2294535223,(Datglo_Datgl691S33596:0.2086903635,(Cucsat_evm.model.Chr3.1292:0.2133580033,((Datglo_Datgl2053S24097:0.1834829581,(Distri_Distr315S22016:0.0822606182,(Aratha_AT4G14815.1:0.1876307768,(Aratha_AT3G22600.1:0.0000027435,(Aratha_AT3G22580.1:0.1866008263,Aratha_AT3G22570.1:0.4248999705)99.9/100:0.3562678382[99.9])99.5/100:0.1717211256[99.5])100/100:0.2252182204[100])88.5/90:0.0474244519[88.5])38/62:0.0193686797[38],(Drydru_Drydr224S18138:0.6736146223,(Nissch_Nissc1614S15546:0.5091796292,((Cucsat_evm.model.Chr5.1413:0.6476678123,((Cucsat_evm.model.Chr1.2906:0.2567079430,((Parand_PanWU01x14_161180.1:0.3824744979,(Pyrcom_PCP004703.1:0.1188424868,Drydru_Drydr184S17203:0.1797521918)92.7/100:0.1000081643[92.7])83/100:0.0620950645[83],((Quelob_rna-XM_031105228.1:0.1879012986,(Jugreg_Jr14_15640_p1:0.2246205185,Alnglu_Alngl6865S42355:0.1666654443)78.4/100:0.0311746405[78.4])96.9/100:0.0958275119[96.9],(Chafas_Chafa3939S22127:0.3340431667,(Nissch_Nissc524366S26038:0.1885116324,(Medtru_MtrunA17Chr3g0118471:0.2570195077,(Lupalb_Lalb_Chr09g0335101:0.1107035922,Lupalb_Lalb_Chr05g0227921:0.1047781638)91.4/100:0.0574935756[91.4])88.9/100:0.0575662650[88.9])77/100:0.0408732232[77])97.1/100:0.1242036352[97.1])43.3/91:0.0500668738[43.3])90.4/100:0.1136866332[90.4])98.9/100:0.2533271836[98.9],(((Aratha_AT5G07230.1:0.1233245445,Aratha_AT5G62080.1:0.2705811656)100/100:0.4469302657[100],((Datglo_Datgl712S12643:0.1718259837,((Cucsat_evm.model.Chr3.1652:0.2152803876,Aratha_AT5G52160.1:0.3855840870)9.75/71:0.0280742495[9.75],(Nissch_Nissc524493S03294:0.1441251636,(Medtru_MtrunA17Chr1g0203731:0.1591884112,Lupalb_Lalb_Chr01g0009161:0.1487180542)88/98:0.0565020078[88])92.2/98:0.0828767700[92.2])72.2/92:0.0352427919[72.2])90.8/94:0.0712373221[90.8],((Pyrcom_PCP035584.1:0.0442221943,Pyrcom_PCP030675.1:0.0139094044)100/100:0.2106746541[100],((Jugreg_Jr01_12030_p1:0.1202145283,Quelob_rna-XM_031079532.1:0.2317213706)53.1/95:0.0372635322[53.1],(Casgla_Casgl53S05635:0.0560964094,Alnglu_Alngl4633S04532:0.0953842839)0/10:0.0297326193)84.8/91:0.0756416219[84.8])86.8/87:0.0769557670[86.8])0/48:0.0000028228)100/100:0.5990503299[100],((Pyrcom_PCP039685.1:0.4977363174,(Aratha_AT4G08670.1:0.3392279140,Aratha_AT1G36150.1:0.2207410793)98.4/100:0.3451926690[98.4])86.2/85:0.1609596216[86.2],(Aratha_AT2G13820.1:0.3131196064,((Aratha_AT5G64080.1:0.1428086628,Aratha_AT5G09370.1:0.6621279595)93.9/100:0.1687570793[93.9],(Chafas_Chafa7990S32437:0.1409105552,(Distri_Distr3574S23096:0.1137043237,(((Pyrcom_PCP031932.1:0.1589878389,Parand_PanWU01x14_128600.1:0.1829706925)94.4/98:0.0656379137[94.4],(Drydru_Drydr348S20902:0.1239188244,Datglo_Datgl2066S24128:0.2197458386)55.4/97:0.0342385506[55.4])52.3/95:0.0340039914[52.3],(Quelob_rna-XM_031089137.1:0.1219746348,(Jugreg_Jr13_04620_p1:0.0699787961,(Casgla_Casgl43S17751:0.1159292660,(Alnglu_Alngl907S06353:0.0163293552,Alnglu_Alngl66059S34270:0.0269067502)96.2/100:0.0489219328[96.2])77.4/100:0.0286682939[77.4])93/100:0.0536864571[93])93.5/98:0.0578195400[93.5])62.6/94:0.0343332034[62.6])91.6/95:0.0832986023[91.6])64.7/75:0.0842927386[64.7])36.7/75:0.0632671463[36.7])73.5/98:0.0900874252[73.5])30.4/82:0.0523396788[30.4])90.5/84:0.1606457968[90.5])78.9/85:0.1059368923[78.9])78.4/98:0.0673611304[78.4],(((Aratha_AT5G54740.1:0.2579175654,(Aratha_AT4G27140.1:0.0683661446,(Aratha_AT4G27170.1:0.0511813038,(Aratha_AT4G27160.1:0.0296576121,Aratha_AT4G27150.1:0.0291186940)98.8/100:0.0525332467[98.8])68.9/99:0.0401718790[68.9])99.6/100:0.2488214787[99.6])99.4/100:0.3273889378[99.4],(Medtru_MtrunA17Chr2g0319551:0.6020232653,(Parand_PanWU01x14_145730.1:0.3631228175,((Datglo_Datgl388S16961:0.3022371687,Cucsat_evm.model.Chr3.534:0.3816419959)82.9/99:0.0830931354[82.9],(Cucsat_evm.model.Chr3.533:0.4946862275,(Parand_PanWU01x14_145720.1:0.2260865751,Datglo_Datgl226S24983:0.2835346593)84.1/100:0.0877784240[84.1])86.5/100:0.1089475692[86.5])87.9/100:0.0933652427[87.9])7.71/65:0.0298415341[7.71])85.2/97:0.0928756019[85.2])99.8/100:0.3920939447[99.8],((((Pyrcom_PCP022701.1:0.2525262467,(Medtru_MtrunA17Chr4g0003641:0.3420074955,Cucsat_evm.model.Chr3.1968:0.4028918528)0/94:0.0258121669)100/100:0.5918682254[100],(((Aratha_AT1G18280.1:0.1194002234,(Aratha_AT1G73560.1:0.1373039487,Aratha_AT1G73550.1:0.3619657065)96.6/100:0.1473485008[96.6])99.1/100:0.2540418406[99.1],((Pyrcom_PCP015736.1:0.2864964142,Drydru_Drydr192S07839:0.1075232871)93.5/100:0.0941788014[93.5],(((Jugreg_Jr06_15970_p1:0.1499080687,Alnglu_Alngl16490S17725:0.0829886250)18.5/22:0.0403226612[18.5],(Quelob_rna-XM_031083902.1:0.0957848471,(Quelob_rna-XM_031083899.1:0.0000027612,Quelob_rna-XM_031083901.1:0.0000025224)96.4/100:0.0712992506[96.4])100/100:0.2693772337[100])95.5/100:0.1018825549[95.5],(Datglo_Datgl554S32198:0.3163319761,(Cucsat_evm.model.Chr1.716:0.4045607293,(Chafas_Chafa95284S32657:0.2955159241,(Chafas_Chafa4992S10284:0.6337038011,(Nissch_Nissc3167S02004:0.2351373439,(Medtru_MtrunA17Chr6g0478571:0.2820852236,Lupalb_Lalb_Chr24g0398151:0.2937983077)0.34/60:0.0139556124[0.34])94.2/100:0.1422166594[94.2])40.8/63:0.0497462358[40.8])80.6/65:0.0593095589[80.6])75.7/64:0.0711074919[75.7])80.8/22:0.0416070700[80.8])3.35/10:0.0149497952[3.35])50.5/17:0.1081063920[50.5])99.7/98:0.3250889311[99.7],(((Lupalb_Lalb_Chr09g0324471:0.0941675029,Lupalb_Lalb_Chr05g0214611:0.1335776896)100/100:0.4431796479[100],((Nissch_Nissc135926S14160:0.1748869154,(Medtru_MtrunA17Chr4g0056621:0.2331480926,Lupalb_Lalb_Chr16g0389531:0.2126725853)92.1/100:0.1317555896[92.1])10.4/77:0.0329341494[10.4],(Chafas_Chafa96039S30700:0.2549604313,(Chafas_Chafa95646S30241:0.5665374521,Aratha_AT1G62790.1:0.5465356706)60.1/95:0.0797878896[60.1])93.3/93:0.1125779903[93.3])93.8/94:0.1111448090[93.8])84.2/96:0.0682038400[84.2],((Datglo_Datgl78S13288:0.3513032504,Datglo_Datgl418S30295:0.3541717273)98.4/100:0.2035759690[98.4],((Parand_PanWU01x14_199680.1:0.4337381049,(Aratha_AT4G12360.1:1.0340887620,(Pyrcom_PCP029513.1:0.2790548517,(Drydru_Drydr16S16518:0.0441507272,Drydru_Drydr16S16517:0.0916250168)87.4/100:0.0564581549[87.4])91.7/100:0.1129454435[91.7])0/33:0.0096440549)33.4/32:0.0363767821[33.4],((Cucsat_evm.model.Chr3.305:0.3800288739,(Parand_PanWU01x14_199670.1:0.3645082027,Distri_Distr1123S12187:0.2301798524)50/97:0.0479179636[50])82.7/98:0.0419585183[82.7],((Quelob_rna-XM_031092891.1:0.0000024996,Quelob_rna-XM_031092890.1:0.0000030208)99.3/100:0.1246834898[99.3],(Jugreg_Jr02_19730_p1:0.1846937438,Alnglu_Alngl21875S20506:0.0902239294)97/100:0.0991537686[97])99.8/99:0.1667278305[99.8])85.4/94:0.0368314143[85.4])88.8/33:0.0520682329[88.8])62.5/32:0.0481530692[62.5])93.3/35:0.1220418136[93.3])86.1/88:0.0982401824[86.1])89.9/95:0.1293827959[89.9],(((Chafas_Chafa792S26989:0.1721628250,(Medtru_MtrunA17Chr3g0122441:0.2966622534,(Nissch_Nissc6211S29556:0.2466797480,(Nissch_Nissc11648S13109:0.2152788413,(Lupalb_Lalb_Chr23g0278121:0.0597635004,Lupalb_Lalb_Chr08g0230611:0.1179723374)99.7/100:0.1606802072[99.7])91.3/99:0.0775126112[91.3])8.59/77:0.0359333001[8.59])86.3/98:0.0756330127[86.3])88.7/97:0.0638042213[88.7],(Aratha_AT1G27950.1:0.4502388842,((Distri_Distr718S10163:0.1377557155,Cucsat_evm.model.Chr5.2101:0.2917140383)91.4/100:0.0751533048[91.4],(Quelob_rna-XM_031104701.1:0.2509376306,(Drydru_Drydr13S15534:0.0964045075,(Pyrcom_PCP041352.1:0.0392608761,Pyrcom_PCP008331.1:0.0454366864)99.3/100:0.0869001682[99.3])95.1/100:0.0780133664[95.1])78.5/100:0.0764109303[78.5])86.2/100:0.0612811772[86.2])80.7/97:0.0447340546[80.7])100/100:0.3614369697[100],((((Datglo_Datgl297S07730:0.0924913279,(Pyrcom_PCP028355.1:0.1312188415,(Alnglu_Alngl849S06193:0.1421155256,(Distri_Distr2S17699:0.0717459637,(Parand_PanWU01x14_289790.1:0.0000024065,Parand_PanWU01x14_058690.1:0.0000030208)100/100:0.1461139360[100])18.4/97:0.0232881647[18.4])73.8/100:0.0247434079[73.8])74.6/99:0.0529333115[74.6])98.6/100:0.2498114184[98.6],((Jugreg_Jr15_09580_p1:0.0577064866,Jugreg_Jr06_14390_p1:0.1009427330)74.8/98:0.0223633756[74.8],(Quelob_rna-XM_031084784.1:0.0766031543,((Parand_PanWU01x14_325220.1:0.3078228732,Alnglu_Alngl26933S02462:0.1090800267)27.6/73:0.0171019795[27.6],((Drydru_Drydr202S01866:0.0864641298,(Pyrcom_PCP040557.1:0.0227080498,Pyrcom_PCP033564.1:0.0914986280)98.7/100:0.0767097784[98.7])99.5/100:0.1094347478[99.5],(Datglo_Datgl292S27168:0.1985655859,(Aratha_AT1G73890.1:0.4285561096,(Chafas_Chafa95191S28784:0.2293169139,(Medtru_MtrunA17Chr6g0484651:0.2472535757,Lupalb_Lalb_Chr22g0353021:0.1264033524)85.9/100:0.0786229799[85.9])81.1/100:0.0637245655[81.1])35.1/92:0.0573713232[35.1])77.9/90:0.0483350958[77.9])80.4/71:0.0246108889[80.4])92.7/91:0.0267201487[92.7])42.9/91:0.0060221080[42.9])100/100:0.6603555628[100])66.6/97:0.0825564040[66.6],(Aratha_AT3G58550.1:0.4740900710,(((Nissch_Nissc4056S08619:0.0869718244,Lupalb_Lalb_Chr01g0009351:0.1376920443)99.9/100:0.1840999567[99.9],(Medtru_MtrunA17Chr8g0356191:0.2844283263,(Parand_PanWU01x14_228890.1:0.2068044117,(Cucsat_evm.model.Chr7.1936:0.3428428118,(Chafas_Chafa9599S30623:0.2449262367,(Aratha_AT2G44300.1:0.0123681089,Aratha_AT2G44290.1:0.0842618877)100/100:0.2384349817[100])65.7/100:0.0460498177[65.7])37.2/83:0.0550511294[37.2])70.8/83:0.0269362248[70.8])85.9/100:0.0514140100[85.9])86.8/100:0.0691245494[86.8],((Lupalb_Lalb_Chr12g0205391:0.2548002542,(Nissch_Nissc672S30077:0.2027131765,Chafas_Chafa3168S31815:0.2165868548)5.23/73:0.0562026432[5.23])61.9/93:0.0355619131[61.9],(Jugreg_Jr05_16010_p1:0.1460256327,(Quelob_rna-XM_031098723.1:0.1009174683,(Cucsat_evm.model.Chr1.2920:0.3367485245,((Pyrcom_PCP016618.1:0.1079373490,Drydru_Drydr285S09859:0.1169649800)90.8/100:0.0397250379[90.8],(Distri_Distr676S09960:0.2328563194,(Parand_PanWU01x14_118960.1:0.2457891208,Parand_PanWU01x14_118950.1:0.1870538539)56.4/90:0.0547145601[56.4])81.1/49:0.0344158697[81.1])38.2/49:0.0273328155[38.2])92.1/97:0.0592659161[92.1])27.3/66:0.0258217276[27.3])79.2/95:0.0350633022[79.2])95.5/91:0.1178414042[95.5])92/98:0.1166042804[92])78.8/95:0.1049046962[78.8])97.5/100:0.2360228196[97.5],(((Aratha_AT3G52130.1:0.2673331165,Aratha_AT3G07450.1:0.3093659361)86.3/100:0.1157735420[86.3],(Datglo_Datgl169S22467:0.0969400443,((Pyrcom_PCP011780.1:0.0624442404,Drydru_Drydr216S08638:0.0680894181)98/100:0.0815020600[98],((Jugreg_Jr14_00340_p1:0.0857246156,(Quelob_rna-XM_031110910.1:0.0261692661,Cucsat_evm.model.Chr7.1911:0.4025524735)88.3/100:0.0518068474[88.3])87.8/100:0.0369299968[87.8],(Chafas_Chafa8606S27608:0.1311080914,(Medtru_MtrunA17Chr3g0087751:0.1839550042,Lupalb_Lalb_Chr20g0108101:0.0992131175)96.6/100:0.0906973120[96.6])97.1/99:0.0869559761[97.1])63.4/98:0.0326492766[63.4])93.6/99:0.0716988055[93.6])66.6/93:0.0548545280[66.6])100/100:0.6116198914[100],(Chafas_Chafa556S03458:0.3347826552,(Nissch_Nissc6317S29654:0.0733940487,(Medtru_MtrunA17Chr5g0394991:0.1819368302,((Lupalb_Lalb_Chr16g0376491:0.0774870499,(Medtru_MtrunA17Chr1g0205171:0.0703975812,Aratha_AT1G05450.2:0.4546721472)98.5/79:0.1451082948[98.5])0.66/24:0.0286963412[0.66],(Nissch_Nissc1614S15512:0.1272763543,((((Pyrcom_PCP028440.1:0.0440379996,Pyrcom_PCP020154.1:0.0530848500)99.9/100:0.1191384074[99.9],(Drydru_Drydr224S18137:0.0249546543,Drydru_Drydr224S18136:0.0470601986)93.7/100:0.0481661902[93.7])97.4/100:0.0676428038[97.4],((Datglo_Datgl2053S24101:0.1498179801,Aratha_AT3G22620.1:0.3863778423)93.8/90:0.0957985456[93.8],((Jugreg_Jr07_24980_p1:0.0000030208,Jugreg_Jr07_24970_p1:0.0000030921)99.7/100:0.1171292097[99.7],(Cucsat_evm.model.Chr7.1019:0.3495249096,Casgla_Casgl96S23427:0.1153638194)34.6/93:0.0424671534[34.6])93.3/93:0.0592186685[93.3])0/64:0.0065167465)68.7/76:0.0290434265[68.7],(Distri_Distr315S22021:0.1886678317,(Aratha_AT2G48140.1:0.3606839099,(Parand_PanWU01x14_189200.1:0.1479743892,(Datglo_Datgl79S34882:0.2237494478,((Medtru_MtrunA17Chr1g0185311:0.1367471745,(Medtru_MtrunA17Chr7g0260071:0.1644487081,(Chafas_Chafa397S22185:0.2593212179,(Nissch_Nissc1394S14526:0.1176225590,Lupalb_Lalb_Chr01g0020081:0.1408979341)91.3/100:0.0662966747[91.3])73/100:0.0508632542[73])90.4/100:0.0541810083[90.4])97.5/100:0.0956215374[97.5],((Quelob_rna-XM_031092412.1:0.0000030208,(Quelob_rna-XM_031092413.1:0.0000000000,Quelob_rna-XM_031092411.1:0.0000000000):0.0000030208)99.8/100:0.1016965367[99.8],(Alnglu_Alngl3432S24866:0.0729216257,(Jugreg_Jr11_12350_p1:0.1110461189,Casgla_Casgl70S02588:0.1915414408)25.7/96:0.0196731684[25.7])26.7/74:0.0293123560[26.7])95.8/100:0.0803030219[95.8])80.8/99:0.0357957046[80.8])79.3/76:0.0813406016[79.3])97.2/100:0.1666300258[97.2])98/100:0.1707577188[98])47.7/74:0.0512106726[47.7])97.3/81:0.0752267514[97.3])69.8/80:0.0310732458[69.8])80.4/37:0.0343106156[80.4])97/70:0.0888031112[97])30.2/53:0.0581562037[30.2])99.1/99:0.3717997242[99.1])88.1/97:0.2016429177[88.1])73.8/92:0.0521122863[73.8])81.5/91:0.0580638063[81.5])83.9/90:0.1055720219[83.9],(((Chafas_Chafa3431S02524:0.1264611185,((Nissch_Nissc524942S03630:0.2557835844,((Nissch_Nissc8077S04377:0.0910235269,Lupalb_Lalb_Chr21g0306521:0.0894974565)96.5/98:0.0601837375[96.5],(Medtru_MtrunA17Chr7g0259631:0.1558060717,(Lupalb_Lalb_Chr25g0290231:0.0567834721,Lupalb_Lalb_Chr01g0020211:0.0522190080)99.9/100:0.1286321773[99.9])84.3/99:0.0259899643[84.3])60.1/96:0.0226981529[60.1])82.4/98:0.0447400145[82.4],((Datglo_Datgl79S13424:0.3716924080,Cucsat_evm.model.Chr7.1650:0.3436315982)39.3/83:0.0439870267[39.3],(((Pyrcom_PCP019402.1:0.0982904593,Drydru_Drydr327S03372:0.1653065525)96.3/100:0.0893903595[96.3],(Parand_PanWU01x14_115260.1:0.2708833526,Distri_Distr668S03499:0.1715587133)87.4/91:0.0622588149[87.4])94.3/91:0.0734736956[94.3],(Jugreg_Jr11_12960_p1:0.1522997026,(Casgla_Casgl277S01117:0.1089380321,(Alnglu_Alngl43710S41394:0.1461050528,Alnglu_Alngl17426S01451:0.0688816799)71.1/100:0.0232343054[71.1])97.2/100:0.0704511095[97.2])92/100:0.0514297597[92])85.6/91:0.0526321274[85.6])89.9/93:0.0663849258[89.9])91.6/95:0.0977235908[91.6])100/100:0.6548877185[100],(Quelob_rna-XM_031083617.1:0.9467654854,(Aratha_AT1G52415.1:0.8083367674,((Distri_Distr1465S14706:0.4908544977,(((Pyrcom_PCP032483.1:0.1166275914,Pyrcom_PCP019331.1:0.4972252575)81.1/92:0.0868625212[81.1],((Jugreg_Jr03_27000_p1:0.1525321792,(Quelob_rna-XM_031079886.1:0.0033783206,Quelob_rna-XM_031071063.1:0.0179478531)99.8/100:0.1349031439[99.8])98.5/100:0.1057628984[98.5],((Aratha_AT3G08770.2:0.3458941050,Aratha_AT5G01870.1:0.2928240359)99.8/100:0.2868222516[99.8],(Medtru_MtrunA17Chr4g0012891:0.2495166743,(Nissch_Nissc14639S00635:0.1741957493,(Lupalb_Lalb_Chr12g0207701:0.1140606219,Lupalb_Lalb_Chr07g0190421:0.0758927541)92.9/100:0.0593575277[92.9])21.4/91:0.0311371117[21.4])93.7/100:0.0940670092[93.7])75.8/96:0.0513266417[75.8])9.99/84:0.0380260405[9.99])88.3/90:0.0555955990[88.3],(((Aratha_AT3G51590.1:0.4487023914,(Aratha_AT5G59310.1:0.0902991007,Aratha_AT5G59320.1:0.0728051219)99/100:0.2243402322[99])95.5/100:0.1543845065[95.5],(Aratha_AT3G51600.1:0.3309473539,(Aratha_AT2G38530.1:0.1564307958,Aratha_AT2G38540.1:0.0843135076)93/100:0.1208685566[93])97/100:0.1547192846[97])95.5/100:0.1093106348[95.5],((((Datglo_Datgl191S23445:0.2656986079,Datglo_Datgl1169S01195:0.2587299589)98.4/100:0.1675780954[98.4],((Medtru_MtrunA17Chr4g0013261:0.0309686659,Medtru_MtrunA17Chr4g0013251:0.0534357356)99.7/100:0.1308440232[99.7],(Medtru_MtrunA17Chr4g0012951:0.0292416185,(Medtru_MtrunA17Chr4g0013001:0.0107100063,Medtru_MtrunA17Chr4g0012961:0.0075537522)98.1/100:0.0608126075[98.1])97.1/100:0.0853086143[97.1])99.3/100:0.1881738944[99.3])34.9/55:0.0699774029[34.9],((Quelob_rna-XM_031071141.1:0.0341740042,(Quelob_rna-XM_031071864.1:0.0047720607,(Quelob_rna-XM_031071140.1:0.0000030208,Quelob_rna-XM_031071139.1:0.0000030208)93.2/100:0.0166888173[93.2])97.6/100:0.0535328301[97.6])100/100:0.3382721185[100],((Parand_PanWU01x14_215410.1:0.2970629009,(Distri_Distr1725S05952:0.3920372483,(Pyrcom_PCP003654.1:0.2841785210,Drydru_Drydr291S19557:0.2414353164)30.3/97:0.0528508494[30.3])8.68/70:0.0595805988[8.68])94.5/97:0.0975941056[94.5],((Chafas_Chafa95637S13075:0.5261539238,(Chafas_Chafa3492S21398:0.3850838281,Chafas_Chafa3105S31803:0.2531025930)91.3/100:0.1165799203[91.3])49.8/58:0.0437375683[49.8],((Nissch_Nissc76980S04296:0.0934866032,(Nissch_Nissc11434S05096:0.2207190317,(Nissch_Nissc8759S31879:0.0214317286,Nissch_Nissc11434S12996:0.0346568791)99/100:0.0851934068[99])95.2/100:0.0645720280[95.2])99/100:0.1093081477[99],((Medtru_MtrunA17Chr4g0013211:0.2875044077,Chafas_Chafa371S02668:0.3746936877)90/94:0.0776704298[90],((Lupalb_Lalb_Chr07g0190761:0.0696903148,Lupalb_Lalb_Chr07g0190741:0.1876090992)95.9/100:0.0690380145[95.9],(Lupalb_Lalb_Chr07g0190431:0.1886250738,(Lupalb_Lalb_Chr12g0207681:0.1525438187,Lupalb_Lalb_Chr12g0207671:0.2318049159)39.7/99:0.0341264985[39.7])84.7/100:0.0324225936[84.7])99.1/100:0.1154261156[99.1])85.2/88:0.0280516390[85.2])26.7/55:0.0312108531[26.7])88.1/72:0.0687335541[88.1])84.6/73:0.0374191169[84.6])21.8/43:0.0106905411[21.8])90.6/73:0.0454054649[90.6],(((Drydru_Drydr291S19558:0.1180718397,(Drydru_Drydr291S02968:0.0922020932,(Pyrcom_PCP004874.1:0.1673686610,Drydru_Drydr232S18461:0.1526861882)50.7/99:0.0286668381[50.7])77.4/98:0.0158720526[77.4])99.5/99:0.0944093555[99.5],(Cucsat_evm.model.Chr3.3016:0.4716635981,((Distri_Distr3423S22753:0.1055993100,(Distri_Distr1690S05863:0.0000030208,Distri_Distr1690S01142:0.0000030208)99.8/100:0.0893777662[99.8])98.6/100:0.0805602337[98.6],((Parand_PanWU01x14_215350.1:0.2186315322,(Parand_PanWU01x14_215400.1:0.1750545549,Parand_PanWU01x14_215360.1:0.0905692984)95.5/100:0.0728760361[95.5])93.5/100:0.0741026836[93.5],(Drydru_Drydr291S09927:0.2488392293,(Pyrcom_PCP032484.1:0.2869046163,Parand_PanWU01x14_215270.1:0.1839628947)87.6/100:0.0645325566[87.6])95.8/99:0.0746855132[95.8])29.9/63:0.0244066918[29.9])83.7/77:0.0312836353[83.7])36.1/68:0.0142629700[36.1])86.7/91:0.0364124661[86.7],((Jugreg_Jr03_26990_p1:0.2054441813,(Quelob_rna-XM_031070206.1:0.1395249107,(Alnglu_Alngl424577S27699:0.1284152181,Alnglu_Alngl424577S10300:0.1448199358)99.7/100:0.1164187536[99.7])83.5/100:0.0340433734[83.5])56.6/99:0.0456461619[56.6],((Medtru_MtrunA17Chr4g0012901:0.3428173492,(Nissch_Nissc14639S05732:0.0000030208,Nissch_Nissc8759S04562:0.0000030208)99.9/100:0.2574227489[99.9])92.9/100:0.0956217558[92.9],(Chafas_Chafa23461S19039:0.3730044429,((Nissch_Nissc14671S05745:0.1065727959,Nissch_Nissc14671S05744:0.1569541435)67.6/91:0.0346138737[67.6],((Lupalb_Lalb_Chr03g0043741:0.1622808770,Lupalb_Lalb_Chr01g0023711:0.1473632884)99.7/100:0.1698707253[99.7],(Medtru_MtrunA17Chr7g0244831:0.0956447814,(Medtru_MtrunA17Chr7g0244691:0.1275563789,(Medtru_MtrunA17Chr7g0244841:0.1337286748,((Medtru_MtrunA17Chr7g0244641:0.2800102913,(Medtru_MtrunA17Chr7g0244661:0.0399212199,Medtru_MtrunA17Chr7g0244651:0.1055395773)98.6/100:0.0985952735[98.6])68.7/100:0.0524822059[68.7],((Medtru_MtrunA17Chr7g0244741:0.0337250732,(Medtru_MtrunA17Chr7g0244681:0.0693255568,Medtru_MtrunA17Chr7g0244751:0.2729545343)4.99/73:0.0207081022[4.99])50.9/100:0.0103022711[50.9],(Medtru_MtrunA17Chr7g0244821:0.0849997638,(Medtru_MtrunA17Chr1g0165761:0.0411785975,Medtru_MtrunA17Chr1g0165751:0.0730318316)83/100:0.0175822826[83])69.2/100:0.0256052341[69.2])99.8/100:0.1195339230[99.8])91.8/100:0.0720103897[91.8])90.1/100:0.0447032026[90.1])41.1/99:0.0250778744[41.1])93.2/100:0.0726703201[93.2])81/99:0.0716108459[81])95.6/92:0.0926540700[95.6])75.2/98:0.0625048503[75.2])99.3/99:0.1447244413[99.3])85.9/94:0.0371293095[85.9])64.6/92:0.0231353587[64.6])84.5/72:0.0366002320[84.5])93/74:0.0809664718[93])65.3/66:0.1006716437[65.3])95.9/99:0.1355450845[95.9],((Cucsat_evm.model.Chr4.1647:0.3169851292,(Chafas_Chafa95437S12853:0.3752679487,((Medtru_MtrunA17Chr1g0203701:0.3756004220,Aratha_AT5G62065.1:0.5598851163)0/42:0.0053130032,(Parand_PanWU01x14_220710.1:0.2146665927,(Drydru_Drydr2S01696:0.1822202801,(Quelob_rna-XM_031079785.1:0.0868757751,(Casgla_Casgl53S05638:0.1548008196,Alnglu_Alngl424540S03805:0.1415299846)89.4/99:0.0572968139[89.4])96.4/99:0.0989510346[96.4])14.7/85:0.0362042515[14.7])85.8/97:0.0699770084[85.8])77.9/44:0.0951093316[77.9])100/100:0.7264033754[100])89.7/46:0.1796673070[89.7],(((Chafas_Chafa751S04264:0.4185299352,(Aratha_AT2G18370.1:0.3522827284,(Cucsat_evm.model.Chr7.1942:0.2333594354,(Datglo_Datgl1359S02113:0.1671955156,(Distri_Distr356S23068:0.2343615565,(((Jugreg_Jr06_20920_p1:0.0717495249,Quelob_rna-XM_031110732.1:0.1131507536)87.3/100:0.0364679984[87.3],(Alnglu_Alngl11176S00319:0.0958332023,(Casgla_Casgl428S17652:0.0991354898,Casgla_Casgl428S17651:0.0706162852)98/100:0.0616877361[98])69.8/100:0.0163221391[69.8])99.3/100:0.1020274237[99.3],((Pyrcom_PCP037649.1:0.0070979752,Pyrcom_PCP012586.1:0.0078397037)100/100:0.2055615175[100],(Parand_PanWU01x14_094520.1:0.1960841535,(Medtru_MtrunA17Chr2g0309241:0.0998141423,(Lupalb_Lalb_Chr20g0108251:0.1211050625,Chafas_Chafa95381S05222:0.2557904962)93.5/100:0.0701361092[93.5])99.3/100:0.1372223279[99.3])65.8/21:0.0410330574[65.8])41.1/21:0.0229362658[41.1])76/21:0.0523680970[76])33.1/47:0.0429533484[33.1])95/99:0.0964427097[95])82.3/91:0.0723328364[82.3])86.6/91:0.1362893309[86.6])98.4/100:0.2184304750[98.4],(((Aratha_AT4G33355.1:0.3950732341,(Chafas_Chafa14180S15610:0.3668741375,(Lupalb_Lalb_Chr17g0348091:0.1466483520,(Lupalb_Lalb_Chr10g0106431:0.1528933632,(Lupalb_Lalb_Chr06g0169701:0.1389719828,Lupalb_Lalb_Chr06g0169691:0.1557485018)98.6/100:0.1062926084[98.6])22.4/85:0.0255013095[22.4])99.9/100:0.3189343218[99.9])64.2/96:0.1030188056[64.2])72.9/91:0.0972155066[72.9],((Datglo_Datgl1028S15250:0.0159444042,Datglo_Datgl1028S00130:0.0487943045)100/100:0.3095780811[100],(Alnglu_Alngl9213S12520:0.3770777195,(Distri_Distr672S26968:0.3473887658,(Parand_PanWU01x14_052680.1:0.0512527583,(Parand_PanWU01x14_181350.1:0.1242153702,Parand_PanWU01x14_181340.1:0.0986675478)84/100:0.0411147345[84])99.6/100:0.2369867345[99.6])0/26:0.0746700431)74/99:0.0905152099[74])78.9/100:0.0612610641[78.9])98.9/100:0.2553894808[98.9],(((Medtru_MtrunA17Chr2g0324771:0.1878140588,Lupalb_Lalb_Chr14g0367061:0.1550666892)98.4/100:0.2748913023[98.4],((Pyrcom_PCP032165.1:0.1579840666,(Drydru_Drydr338S10699:0.1551318012,Drydru_Drydr338S03514:0.4615345665)34.7/59:0.0965304565[34.7])88.4/100:0.1722668133[88.4],(Casgla_Casgl267S24774:0.3561349093,(Aratha_AT5G44265.1:0.5201010461,(Chafas_Chafa3919S09567:0.2022423218,(Lupalb_Lalb_Chr14g0366911:0.0193143040,(Lupalb_Lalb_Chr14g0366961:0.0000034018,Lupalb_Lalb_Chr00c25g0407471:0.0183890264)99.9/100:0.1318514199[99.9])99.1/100:0.1958026842[99.1])54.6/86:0.1325958742[54.6])93.2/100:0.1857984433[93.2])98.7/100:0.3069609920[98.7])66.3/94:0.1088595983[66.3])99.5/100:0.3548117860[99.5],((Drydru_Drydr86S05835:0.1839724830,(Drydru_Drydr86S05836:0.1320473486,Drydru_Drydr86S05833:0.1448404390)85/100:0.0588704126[85])100/100:0.3996098932[100],((Parand_PanWU01x14_217110.1:0.3018593290,Casgla_Casgl78S06028:0.3380853992)93/100:0.1336737639[93],((Datglo_Datgl389S09319:0.2867191966,(Lupalb_Lalb_Chr21g0316631:0.1324280147,Lupalb_Lalb_Chr15g0076251:0.0705009793)100/100:0.3450565384[100])75.8/48:0.0994714445[75.8],(Cucsat_evm.model.Chr3.797:0.6120530311,(Drydru_Drydr151S07111:0.1591340235,(Pyrcom_PCP009953.1:0.0543861254,Pyrcom_PCP008226.1:0.0610275460)94.2/100:0.0686913197[94.2])96.5/100:0.1368302223[96.5])30.2/48:0.0540882488[30.2])85.8/100:0.0762609596[85.8])88.8/100:0.1201066036[88.8])81.8/99:0.0971060389[81.8])92.9/100:0.1487440134[92.9])85.1/92:0.0848268605[85.1])82.4/93:0.0427769999[82.4],(Medtru_MtrunA17Chr4g0012931:0.6420426652,(Aratha_AT2G15325.1:0.7483522151,(Datglo_Datgl216S05439:0.1766545255,(((Distri_Distr611S26338:0.1573109063,Distri_Distr611S03395:0.1268055917)100/100:0.2612852566[100],(Drydru_Drydr64S05117:0.4053718498,((Jugreg_Jr03_12220_p1:0.0678396895,Jugreg_Jr03_12100_p1:0.1608704777)99.9/100:0.1787638276[99.9],(((Quelob_rna-XM_031072104.1:0.0262026426,Quelob_rna-XM_031069871.1:0.0131087019)100/100:0.2246959335[100],(Jugreg_Jr04_13500_p1:0.2053270762,Alnglu_Alngl92815S06413:0.0746706192)94.4/100:0.0713273882[94.4])88.8/97:0.0373537225[88.8],((Casgla_Casgl177S03931:0.3287573609,Alnglu_Alngl2281S39804:0.1115830550)99.2/100:0.1336400436[99.2],((Alnglu_Alngl92815S06412:0.0649644975,Alnglu_Alngl92815S06411:0.0741765568)94.8/100:0.0697969763[94.8],((Jugreg_Jr03_12210_p1:0.0104926952,Jugreg_Jr03_12130_p1:0.0000035793)99.8/100:0.0985293590[99.8],(Jugreg_Jr03_12120_p1:0.0827718760,(Jugreg_Jr03_12150_p1:0.0361054363,Jugreg_Jr03_12140_p1:0.0066245670)80.3/100:0.0158819598[80.3])90.3/100:0.0387535342[90.3])100/100:0.2240199341[100])96/100:0.0853752121[96])82.1/91:0.0276187371[82.1])87/86:0.0356048436[87])37.2/90:0.0493666549[37.2])0.67/50:0.0154774326[0.67])87.7/90:0.0641826684[87.7],(Nissch_Nissc11875S00273:0.3235895315,(((Lupalb_Lalb_Chr12g0203611:0.0427207810,(Lupalb_Lalb_Chr12g0203601:0.0000030131,Lupalb_Lalb_Chr12g0203591:0.0034478709)97.8/100:0.0461524124[97.8])99.7/100:0.1191024335[99.7],((Lupalb_Lalb_Chr07g0188521:0.0035103130,Lupalb_Lalb_Chr07g0188461:0.0034536084)99.9/100:0.1220246456[99.9],((Lupalb_Lalb_Chr07g0188501:0.0653256089,Lupalb_Lalb_Chr07g0188491:0.0231533292)84.9/99:0.0203428700[84.9],(Lupalb_Lalb_Chr07g0188511:0.0073029829,Lupalb_Lalb_Chr07g0188481:0.0000028311)90.7/100:0.0250434986[90.7])99.5/99:0.0931222706[99.5])95.2/100:0.0795184690[95.2])98.9/100:0.1422450827[98.9],((Medtru_MtrunA17Chr3g0094521:0.0704505668,(Medtru_MtrunA17Chr3g0095931:0.1085393645,Medtru_MtrunA17Chr3g0095941:0.1993854478)91.6/100:0.0677757536[91.6])99.3/100:0.1189950841[99.3],(Medtru_MtrunA17Chr3g0101431:0.0281606238,(((Medtru_MtrunA17Chr3g0096031:0.0063282158,Medtru_MtrunA17Chr3g0095991:0.0048456687)91.8/100:0.0133706696[91.8],(Medtru_MtrunA17Chr3g0096021:0.0069877670,(Medtru_MtrunA17Chr3g0095951:0.0212557156,(Medtru_MtrunA17Chr3g0096051:0.0105094571,Medtru_MtrunA17Chr3g0096041:0.0105969534)88.2/99:0.0070269176[88.2])0/59:0.0000030171)0/86:0.0000027513)100/100:0.0661173872[100],(Medtru_MtrunA17Chr3g0104901:0.0047708717,(Medtru_MtrunA17Chr3g0105041:0.0234309068,(Medtru_MtrunA17Chr3g0105001:0.0047846349,(Medtru_MtrunA17Chr3g0105031:0.0073913582,((Medtru_MtrunA17Chr3g0104971:0.0000030208,(Medtru_MtrunA17Chr3g0104991:0.0034726296,Medtru_MtrunA17Chr3g0104961:0.0034762652)0/18:0.0000034155)0/8:0.0000032943,((Medtru_MtrunA17Chr3g0105021:0.0000000000,Medtru_MtrunA17Chr3g0104981:0.0000000000):0.0000030208,(Medtru_MtrunA17Chr3g0105011:0.0034798348,((Medtru_MtrunA17Chr3g0104921:0.0000030208,Medtru_MtrunA17Chr3g0104911:0.0000030208)0/100:0.0000026109,(Medtru_MtrunA17Chr3g0104941:0.0000032901,(Medtru_MtrunA17Chr3g0104951:0.0000000000,Medtru_MtrunA17Chr3g0104931:0.0000000000):0.0000030208)0/65:0.0000025316)85.4/99:0.0034739169[85.4])0/31:0.0000032250)0/12:0.0000031776)0/48:0.0000026761)45/90:0.0021755893[45])92.1/96:0.0105066837[92.1])0/81:0.0000027323)95.9/100:0.0273229844[95.9])76.1/99:0.0195783952[76.1])100/100:0.2046115896[100])95.5/100:0.1022111972[95.5])87.6/99:0.0756042774[87.6])99.3/99:0.1877613272[99.3])30.3/69:0.0628946701[30.3])99.1/99:0.2849955579[99.1])6.6/69:0.0573247291[6.6])91/91:0.1012250274[91])68.6/72:0.0194925940[68.6])84.9/46:0.0617576709[84.9])74.8/43:0.0355905388[74.8])71.5/75:0.0536317250[71.5])62/62:0.0486367682[62])46.9/29:0.0314429135[46.9],(((Distri_Distr656S03483:0.3126861294,((Medtru_MtrunA17Chr7g0251811:0.4281766250,(Medtru_MtrunA17Chr5g0444811:0.0221055022,Medtru_MtrunA17Chr5g0444851:0.2911837724)99.6/100:0.2783694581[99.6])95/100:0.2030552363[95],(Quelob_rna-XM_031115860.1:0.2352300578,((Medtru_MtrunA17Chr4g0038861:0.0132208576,Medtru_MtrunA17Chr4g0039371:0.0780978308)100/100:0.3545896379[100],(Jugreg_Jr14_18930_p1:0.0000030208,Jugreg_Jr14_18920_p1:0.0000030208)99.9/100:0.2804858496[99.9])26.2/41:0.0632315875[26.2])23.6/39:0.0221937418[23.6])92.2/78:0.1347895654[92.2])84.4/98:0.0776268294[84.4],((Alnglu_Alngl121800S14722:0.0988608095,(Quelob_rna-XM_031106403.1:0.1623778388,(Distri_Distr217S18485:0.3677743252,Casgla_Casgl21S11411:0.1138771828)95.3/84:0.0862702590[95.3])76.5/82:0.0273426081[76.5])96.8/90:0.1440776039[96.8],(Lupalb_Lalb_Chr04g0263901:0.3146588572,(((Drydru_Drydr35S03686:0.3494743219,(Aratha_AT2G13295.1:0.7056937172,(Aratha_AT5G56480.1:0.0775407405,Aratha_AT1G32280.1:0.0943080928)99.5/100:0.4949064577[99.5])86.4/98:0.2440362872[86.4])90/30:0.1285633248[90],(Datglo_Datgl692S12394:0.2477595700,((Parand_PanWU01x14_052050.1:0.1815359270,Distri_Distr886S28948:0.1745922234)96/100:0.1032633113[96],(Pyrcom_PCP005670.1:0.2707715043,Aratha_AT4G30880.1:0.3994862774)72.5/100:0.0484069456[72.5])83.9/100:0.0545556498[83.9])86.7/100:0.0645946741[86.7])77.2/29:0.0377889311[77.2],((Casgla_Casgl47S25518:0.0000025867,Casgla_Casgl47S25517:0.0000024606)100/100:0.1909759052[100],((Alnglu_Alngl425842S41292:0.0880979664,(Jugreg_Jr14_01350_p1:0.0236664992,Jugreg_Jr14_01340_p1:0.1799646280)99.7/100:0.0888452914[99.7])75.2/100:0.0158597478[75.2],((Quelob_rna-XM_031111197.1:0.0282742655,Quelob_rna-XM_031106200.1:0.0833668090)92.9/100:0.0355549503[92.9],(Quelob_rna-XM_031107652.1:0.2235462314,(Quelob_rna-XM_031111205.1:0.1374355910,Quelob_rna-XM_031106246.1:0.0572027659)70.8/100:0.0578685660[70.8])92.3/100:0.0489882495[92.3])99.5/100:0.0834298305[99.5])86.9/100:0.0394678465[86.9])97.4/100:0.0860834835[97.4])76/29:0.0379654110[76])99.2/86:0.2198379104[99.2])76.8/84:0.0437429541[76.8])100/100:0.6123545316[100],((Aratha_AT4G22640.1:0.2564578669,Aratha_AT4G22666.1:0.3346252783)100/100:0.4434553592[100],(Medtru_MtrunA17Chr4g0062531:0.5593465480,(((Drydru_Drydr57S13164:0.2809463502,(Datglo_Datgl703S12526:0.4210465586,((Datglo_Datgl1515S21190:0.1223591578,(Cucsat_evm.model.Chr6.135:0.2658626731,(Aratha_AT2G37870.1:0.3156775165,(Parand_PanWU01x14_013360.1:0.0902938146,((Datglo_Datgl754S34477:0.1717435987,(Chafas_Chafa6496S11116:0.1633028460,(Medtru_MtrunA17Chr8g0368861:0.0000024098,Medtru_MtrunA17Chr8g0368831:0.0154044321)99.9/100:0.1614154921[99.9])96.5/100:0.0958072934[96.5])67.1/68:0.0563256542[67.1],((Cucsat_evm.model.Chr5.204:0.4381750604,(Pyrcom_PCP041053.1:0.0000026124,Pyrcom_PCP030737.1:0.0272452321)95.5/100:0.0946302498[95.5])47.8/21:0.0373696203[47.8],(Quelob_rna-XM_031104506.1:0.0921161884,(Casgla_Casgl169S10105:0.0824764173,(Jugreg_Jr16_07570_p1:0.1098342352,Alnglu_Alngl8683S37016:0.0820597673)52.1/100:0.0193206127[52.1])73.4/100:0.0184010168[73.4])95.3/100:0.0655225503[95.3])79.2/21:0.0573784307[79.2])35.6/22:0.0381305133[35.6])88.9/32:0.1325944995[88.9])100/100:0.3954024919[100])93.2/34:0.1508151351[93.2])65.5/26:0.0562446580[65.5],((Aratha_AT5G05960.1:0.2781670705,(Chafas_Chafa1681S16827:0.1882137375,(Parand_PanWU01x14_180940.1:0.1846274568,((Alnglu_Alngl424615S03856:0.2835077097,Alnglu_Alngl35676S25363:0.1713461086)89.6/89:0.0500876527[89.6],(Alnglu_Alngl424615S27771:0.1727176946,(Jugreg_Jr12_23820_p1:0.1316488602,(Quelob_rna-XM_031076316.1:0.0037869589,Quelob_rna-XM_031076315.1:0.0000030208)99.5/100:0.0598436706[99.5])71.4/98:0.0082526078[71.4])84.8/98:0.0219765530[84.8])50.8/83:0.0068669418[50.8])43/77:0.0208855002[43])38.1/90:0.0149993710[38.1])58.2/86:0.0268590279[58.2],(((Pyrcom_PCP033253.1:0.1453795668,Drydru_Drydr653S23660:0.0161952059)100/100:0.1239552924[100],(Alnglu_Alngl36835S03308:0.0284451604,(Quelob_rna-XM_031069817.1:0.0750878805,(Jugreg_Jr04_02350_p1:0.0772977702,Casgla_Casgl260S12991:0.1034922398)66.1/93:0.0059567716[66.1])71/93:0.0116860363[71])94.6/95:0.0436393434[94.6])85.5/100:0.0320352112[85.5],(Chafas_Chafa862S27643:0.2485760224,((Chafas_Chafa11987S14659:0.0820770493,Aratha_AT3G53980.1:0.3315628503)77.1/99:0.0501317382[77.1],((Nissch_Nissc7843S04333:0.0574138045,Nissch_Nissc524734S27678:0.1210720219)97.7/100:0.0924602944[97.7],(Lupalb_Lalb_Chr13g0291901:0.1137727112,(Lupalb_Lalb_Chr03g0042711:0.1715981054,(Medtru_MtrunA17Chr7g0240471:0.0502835218,Medtru_MtrunA17Chr7g0240451:0.0535072837)98.5/100:0.0784546857[98.5])41.4/100:0.0243054399[41.4])93.7/100:0.0710694049[93.7])0.93/46:0.0488271464[0.93])87.1/97:0.0461001193[87.1])92.9/99:0.0570969074[92.9])93.2/99:0.0523131025[93.2])86.2/91:0.0549209225[86.2])84.5/27:0.0748297130[84.5])86.5/34:0.1080821292[86.5])99.7/100:0.3755550631[99.7],((((Distri_Distr359S23128:0.0253581230,Distri_Distr359S23127:0.0560312820)99.3/99:0.1961839314[99.3],(Parand_PanWU01x14_075280.1:0.0587886298,(Parand_PanWU01x14_075300.1:0.0235321246,Parand_PanWU01x14_075270.1:0.0477497377)99.9/98:0.1909995977[99.9])98.2/98:0.1771972090[98.2])89.4/97:0.1658601905[89.4],((Quelob_rna-XM_031090322.1:0.2406908015,(Distri_Distr451S02985:0.0601288539,Distri_Distr1349S00640:0.0000035174)98.8/100:0.1385054965[98.8])17.4/78:0.0547291627[17.4],(Datglo_Datgl1093S18269:0.2322393997,(Cucsat_evm.model.Chr3.469:0.1022957255,Cucsat_evm.model.Chr3.219:0.1242422084)100/100:0.3192052861[100])40.1/91:0.0976619395[40.1])86.8/92:0.1460209162[86.8])100/100:0.6898008715[100],(((Cucsat_evm.model.Chr3.3382:0.4283275890,(Aratha_AT5G55450.1:0.2141646914,(Aratha_AT5G55410.2:0.1920793154,Aratha_AT5G55460.1:0.2270010117)0/68:0.0003136339)98.7/100:0.2309034782[98.7])92.4/96:0.1536861628[92.4],(Datglo_Datgl170S22611:0.2558430663,((Jugreg_Jr02_25190_p1:0.0944808272,((Pyrcom_PCP002860.1:0.1597567086,Drydru_Drydr64S23367:0.0919590597)93.5/100:0.0672602665[93.5],(Parand_PanWU01x14_310340.1:0.2685077841,Distri_Distr1006S29878:0.2319659885)71.5/100:0.0435529145[71.5])94.4/100:0.0993495659[94.4])29/88:0.0605745161[29],((Chafas_Chafa8198S11853:0.1308357237,(Chafas_Chafa6080S24968:0.0845174301,Chafas_Chafa6080S10919:0.1490301739)99.9/100:0.1987528720[99.9])96.2/100:0.1172773881[96.2],(Chafas_Chafa1525S00913:0.1769437572,((Medtru_MtrunA17Chr5g0445131:0.3188902148,Nissch_Nissc1663S00827:0.1652119701)11.6/88:0.0189365795[11.6],(Medtru_MtrunA17Chr3g0100281:0.1953963442,Lupalb_Lalb_Chr15g0081801:0.0693844146)95.9/100:0.0710732671[95.9])84.5/100:0.0314588837[84.5])90.7/100:0.0688942592[90.7])96.4/100:0.1073809229[96.4])68.3/94:0.0849748022[68.3])83.4/98:0.0849610250[83.4])58.9/76:0.1346886571[58.9],((Aratha_AT5G48490.1:0.1824394298,Aratha_AT5G48485.1:0.1264814214)99.8/100:0.3182943439[99.8],((Drydru_Drydr380S11256:0.0353706884,Drydru_Drydr380S11255:0.0442352769)99.3/100:0.1823584492[99.3],(Parand_PanWU01x14_044610.1:0.2156382058,(((Jugreg_Jr05_05730_p1:0.1659524066,Casgla_Casgl369S16687:0.1578484547)16.4/97:0.0348472450[16.4],(Alnglu_Alngl59036S42056:0.0000030208,Alnglu_Alngl62094S42125:0.0000030208)98.4/100:0.0779645278[98.4])92.7/100:0.0674914081[92.7],(Distri_Distr1323S00590:0.2203120323,(Pyrcom_PCP004368.1:0.2953632562,((Medtru_MtrunA17Chr7g0234401:0.1878862959,(Nissch_Nissc15733S05960:0.1077413162,Lupalb_Lalb_Chr03g0041101:0.1906946239)77.8/100:0.0314285516[77.8])94.8/100:0.0872805546[94.8],((Chafas_Chafa2661S02072:0.1372518957,(Datglo_Datgl578S11562:0.2705093700,(Distri_Distr1186S00349:0.1503304424,((Parand_PanWU01x14_046480.1:0.1941016983,Cucsat_evm.model.Chr4.376:0.4396505008)71.8/97:0.0300668467[71.8],((Casgla_Casgl46S02064:0.1349368835,Alnglu_Alngl4025S40792:0.1378653999)96.2/100:0.0928433212[96.2],(Drydru_Drydr7S13601:0.1079085572,(Pyrcom_PCP028910.1:0.0186961926,Pyrcom_PCP028909.1:0.0040648668)100/100:0.1601635820[100])98/100:0.1066258709[98])87.3/100:0.0630391220[87.3])91.2/98:0.0846955565[91.2])87.7/98:0.0660480651[87.7])85/98:0.0415630908[85])97.3/100:0.1308598602[97.3],((Chafas_Chafa6405S03833:0.2769785959,(Lupalb_Lalb_Chr01g0002711:0.1800523419,(Medtru_MtrunA17Chr4g0034561:0.3180913630,(Medtru_MtrunA17Chr4g0034581:0.0886476985,Medtru_MtrunA17Chr4g0034531:0.1067988831)84.9/100:0.0678346202[84.9])97.5/100:0.1177497957[97.5])64.1/100:0.0295712683[64.1])96.3/100:0.1100760853[96.3],(Datglo_Datgl1056S00245:0.2422366555,((Jugreg_Jr13_06930_p1:0.1296792167,(Casgla_Casgl344S25197:0.4774552883,Alnglu_Alngl28372S40139:0.0543476625)63.6/99:0.0360250576[63.6])92.7/100:0.0538707028[92.7],(Distri_Distr248S01892:0.2303338587,(Parand_PanWU01x14_032040.1:0.3441969983,(Drydru_Drydr178S01495:0.1115401165,(Pyrcom_PCP018671.1:0.0628134652,Pyrcom_PCP010147.1:0.0425615501)99.5/100:0.0951352738[99.5])96.4/100:0.0831008086[96.4])16.4/78:0.0295550157[16.4])76.6/36:0.0293863350[76.6])87.4/36:0.0646274329[87.4])85.5/59:0.0591571235[85.5])99.6/100:0.1883296257[99.6])98.6/100:0.1618386950[98.6])63.8/98:0.0646874860[63.8])63.5/89:0.0318163104[63.5])17.4/16:0.0312622276[17.4])90.3/41:0.0766016505[90.3])26.6/32:0.0931533199[26.6])95.1/100:0.1593311927[95.1])94.2/100:0.1872559308[94.2])91/99:0.2862678388[91])17.2/71:0.0986092511[17.2])83.2/81:0.0988018981[83.2],((Aratha_AT4G22490.1:0.5873405788,((Aratha_AT4G22610.1:0.1331623204,(Aratha_AT4G22520.1:0.0982406913,(Aratha_AT4G22517.1:0.0291355118,Aratha_AT4G22513.1:0.0170834572)100/100:0.4658366193[100])87.5/99:0.1182879999[87.5])99.3/100:0.2981578435[99.3],(Aratha_AT4G22505.1:0.5242586776,(Nissch_Nissc405S02483:0.5636567248,((Cucsat_evm.model.Chr3.288:0.6060081198,(Aratha_AT4G12550.1:0.0344208283,Aratha_AT4G12545.1:0.0135853088)95.2/100:0.1453026526[95.2])45.2/94:0.0553067323[45.2],(Aratha_AT4G12530.1:0.4382085232,(((Nissch_Nissc2435S07138:0.6977185994,(Medtru_MtrunA17Chr2g0290521:0.0916605158,Lupalb_Lalb_Chr20g0119531:0.1710304724)61.3/98:0.0586587148[61.3])55.4/96:0.0781003398[55.4],(Quelob_rna-XM_031111532.1:0.0000029798,((Quelob_rna-XM_031111600.1:0.0040772911,Quelob_rna-XM_031111513.1:0.0081691950)0/36:0.0000025654,(Quelob_rna-XM_031111171.1:0.0083473985,(Quelob_rna-XM_031117316.1:0.0127342627,Quelob_rna-XM_031117315.1:0.0000032304)99.7/97:0.0335373744[99.7])0/9:0.0000031671)35.4/16:0.0040890025[35.4])99.8/97:0.1965864598[99.8])58.1/90:0.0576833926[58.1],(((Cucsat_evm.model.Chr5.657:0.1044721396,(Cucsat_evm.model.Chr5.659:0.0030886375,Cucsat_evm.model.Chr5.660:0.0054978347)99.4/100:0.1338815898[99.4])98.2/89:0.1496082669[98.2],((Parand_PanWU01x14_140270.1:0.3431796692,Parand_PanWU01x14_070550.1:0.5779576198)99.6/100:0.5506344287[99.6],((Quelob_rna-XM_031110499.1:0.1454209481,Chafas_Chafa95448S05269:0.2404756725)99.9/100:0.2719701060[99.9],(Chafas_Chafa6281S10997:0.1531928474,Chafas_Chafa2599S01977:0.5079911595)71.6/97:0.0997326691[71.6])82.6/97:0.0616604609[82.6])0/46:0.0000026322)90.3/90:0.0823989879[90.3],(((Medtru_MtrunA17Chr5g0394951:0.0224081303,Medtru_MtrunA17Chr2g0304141:0.0000031839)97.8/100:0.4590695776[97.8],(Aratha_AT4G14805.1:0.4995194280,(Drydru_Drydr224S18139:0.0860876411,(Pyrcom_PCP028439.1:0.0359078415,Pyrcom_PCP020153.1:0.0620485354)97.6/100:0.0980585844[97.6])75.8/96:0.0981767668[75.8])82.9/96:0.1601684951[82.9])100/100:0.9843797747[100],(Lupalb_Lalb_Chr16g0389441:0.1338737569,(Lupalb_Lalb_Chr16g0389431:0.2131311086,((Lupalb_Lalb_Chr16g0389421:0.0534276895,Lupalb_Lalb_Chr16g0389411:0.0966555678)96/99:0.0555481132[96],(Lupalb_Lalb_Chr16g0389361:0.0449821050,(Lupalb_Lalb_Chr16g0389401:0.0386634535,(Lupalb_Lalb_Chr16g0389381:0.0000030208,Lupalb_Lalb_Chr16g0389391:0.0000030208)99.5/100:0.0480890986[99.5])93.3/100:0.0272073874[93.3])94.7/100:0.0407112378[94.7])94.4/99:0.0593744217[94.4])83.7/98:0.0333849270[83.7])46.3/97:0.0714436670[46.3])85/77:0.1623484047[85])58/69:0.0373684724[58])94/82:0.1331759319[94])30.6/68:0.0604245306[30.6])89.8/71:0.0994213060[89.8])21.6/97:0.0287534656[21.6])30.9/90:0.0416813190[30.9])64.4/93:0.0814432979[64.4])99.6/100:0.4951458084[99.6],((((Distri_Distr3545S02658:0.4094832419,(Medtru_MtrunA17Chr1g0209271:0.1882339920,Nissch_Nissc3271S02100:0.1970450065)85.3/100:0.0587683787[85.3])13/86:0.0348267162[13],(Distri_Distr465S03004:0.2632413698,(Alnglu_Alngl4965S04727:0.0000030208,Alnglu_Alngl4965S04728:0.0000032666)99.7/100:0.1731414311[99.7])59.8/90:0.0766504433[59.8])95.7/100:0.1077008490[95.7],((Pyrcom_PCP023015.1:0.0435385745,Pyrcom_PCP003685.1:0.0178125916)98.2/100:0.0723493557[98.2],((Quelob_rna-XM_031083489.1:0.0483292542,Casgla_Casgl532S02267:0.0978563682)93.9/95:0.0476091664[93.9],(Parand_PanWU01x14_308650.1:0.1351236791,((Distri_Distr541S32172:0.1256607572,Cucsat_evm.model.Chr1.682:0.1830277156)37.2/95:0.0130913764[37.2],(Chafas_Chafa3354S02468:0.1109859447,(Medtru_MtrunA17Chr6g0483691:0.1527328803,(Lupalb_Lalb_Chr14g0370991:0.0272501188,Lupalb_Lalb_Chr22g0353181:0.0305019120)81.5/100:0.0315590159[81.5])82.6/100:0.0316023280[82.6])95.2/99:0.0511613240[95.2])87.4/97:0.0309040943[87.4])90.4/100:0.0390593436[90.4])87.4/90:0.0401933621[87.4])85.2/89:0.0487864594[85.2])91.7/96:0.0894470388[91.7],((Cucsat_evm.model.Chr4.1030:0.7198169714,(Aratha_AT3G18280.1:0.2299586272,Aratha_AT1G48750.1:0.1605294115)98.5/100:0.2400015010[98.5])9.79/45:0.0237320448[9.79],((Distri_Distr571S32230:0.0804872213,Distri_Distr571S32229:0.0564698773)99.6/100:0.1207745093[99.6],((Parand_PanWU01x14_026730.1:0.4695398824,(Parand_PanWU01x14_098250.1:0.1699395109,(Parand_PanWU01x14_026740.1:0.1407332620,Parand_PanWU01x14_026720.1:0.0838934984)71.9/100:0.0303745979[71.9])37.9/95:0.0393665546[37.9])93/99:0.0783883024[93],(((Alnglu_Alngl5766S05136:0.0083482303,Alnglu_Alngl1844S08080:0.0253329876)100/100:0.1968876319[100],((Jugreg_Jr01_07750_p1:0.1514437646,((Casgla_Casgl63S02365:0.1291025259,Casgla_Casgl63S02364:0.3790186291)85.9/100:0.0612728633[85.9],(Alnglu_Alngl5766S41990:0.0000028930,Alnglu_Alngl24475S02297:0.0373950458)97.2/100:0.0565492939[97.2])92.7/100:0.0526186074[92.7])84/99:0.0309352029[84],(Quelob_rna-XM_031100016.1:0.0997296641,((Medtru_MtrunA17Chr6g0470291:0.1466091762,Lupalb_Lalb_Chr06g0176721:0.1873811227)82/100:0.0296800317[82],(Chafas_Chafa95222S12616:0.1814330493,(Lupalb_Lalb_Chr14g0364861:0.3708354454,((Medtru_MtrunA17Chr7g0251191:0.0282438402,Medtru_MtrunA17Chr7g0251171:0.1633344576)100/100:0.1880274807[100],(Lupalb_Lalb_Chr04g0257621:0.0775674284,(Lupalb_Lalb_Chr10g0091431:0.0174783096,(Lupalb_Lalb_Chr10g0091421:0.4916276526,(Lupalb_Lalb_Chr00c03g0404271:0.0041500821,Lupalb_Lalb_Chr00c03g0404221:0.0000030208)93.6/100:0.0428438641[93.6])44.6/100:0.0097117165[44.6])99.7/100:0.0902996139[99.7])91.9/100:0.0583827874[91.9])89.1/100:0.0718664157[89.1])84/99:0.0437794848[84])60.4/99:0.0348350778[60.4])99.6/100:0.1355755056[99.6])36.4/65:0.0201690006[36.4])98.1/99:0.0888025294[98.1])69.4/98:0.0440417727[69.4],((Datglo_Datgl110S00661:0.3090633438,((Cucsat_evm.model.Chr4.1028:0.2166476730,Cucsat_evm.model.Chr1.3409:0.5080968247)89.5/100:0.1454320675[89.5],(Cucsat_evm.model.Chr4.1027:0.3364902541,(Cucsat_evm.model.Chr4.1032:0.2358513015,Cucsat_evm.model.Chr4.1031:0.2423617595)68.4/94:0.0787410840[68.4])91.3/100:0.1134682912[91.3])89.6/87:0.1046747501[89.6])75.2/85:0.0251702325[75.2],(Chafas_Chafa301S02288:0.2970945893,((Drydru_Drydr458S04318:0.0882550427,(Drydru_Drydr458S12651:0.0859853103,Drydru_Drydr458S04319:0.0675137766)96.1/100:0.0571347805[96.1])97.5/100:0.1341298043[97.5],((Aratha_AT1G66850.1:0.2562952271,(Aratha_AT1G64235.1:0.4951056438,((Aratha_AT2G16592.1:0.0324700511,Aratha_AT2G16594.1:0.0941682622)99.5/100:0.2763214269[99.5],(Aratha_AT1G76965.1:0.6692672051,(Aratha_AT3G59455.1:0.4057439387,Aratha_AT3G11825.1:0.3680593344)24.8/45:0.0871449538[24.8])0.74/28:0.0376241986[0.74])94.3/100:0.1786307472[94.3])90.1/99:0.1329440710[90.1])83.7/99:0.0636453873[83.7],(((Aratha_AT5G38170.1:0.1376964164,Aratha_AT5G38160.1:0.1207970500)99.7/100:0.1706221779[99.7],(Aratha_AT5G38195.1:0.0552102487,Aratha_AT5G38180.1:0.1001808457)99.7/100:0.1665382870[99.7])73/100:0.0496112165[73],(Aratha_AT3G57310.1:0.2243219788,(Aratha_AT1G43667.1:0.1928953875,(Aratha_AT2G14846.1:0.2108156234,(Aratha_AT1G07747.1:0.1794032569,(Aratha_AT1G43666.1:0.2111489189,Aratha_AT4G12825.1:0.1251827819)96.7/100:0.1007133372[96.7])10.4/92:0.0229086893[10.4])49.9/100:0.0292755078[49.9])94.6/100:0.1023012920[94.6])87.8/100:0.0771463734[87.8])90.5/100:0.0912488899[90.5])100/100:0.3681680857[100])69.1/86:0.0604014616[69.1])80.8/49:0.0365466809[80.8])84.9/45:0.0333396854[84.9])30.7/23:0.0329327778[30.7])72.8/78:0.0280306379[72.8])88.6/87:0.0601347967[88.6])82/59:0.0656441405[82])98.4/98:0.2680034984[98.4])87.1/87:0.1342671529[87.1])83.3/87:0.0576661485[83.3])70.1/81:0.0272645217[70.1])0/27:0.0060144021)78.1/28:0.0481046277[78.1])90.2/77:0.0913801138[90.2])26.8/58:0.0277962361[26.8])90.3/87:0.1249057426[90.3])75.6/84:0.1108788090[75.6])17.4/49:0.0705236269[17.4])92.9/97:0.2165948838[92.9])0/61:0.0041693519)51.6/68:0.0298072686[51.6])61.9/92:0.0268096485[61.9])15.3/60:0.0293615218[15.3])95.2/100:0.0782208049[95.2])96.5/100:0.0850844091[96.5])94.7/100:0.0724900608[94.7])98.3/100:0.1003613793[98.3])98.4/100:0.0855952067[98.4]);
