# Supplementary material for: Identification and evolution of nsLTPs in the root nodule nitrogen fixation clade and molecular response of Frankia to AgLTP24
Source: Sci Rep. 2023 Sep 25;13:16020. doi: 10.1038/s41598-023-41117-1 (PMC10520049; doi:10.1038/s41598-023-41117-1)
Supplement: Supplementary file 1 — Supplementary Information. [file 41598_2023_41117_MOESM1_ESM.zip › Suplementary datas/Table S1.xlsx]

## Sheet: ALL
Table S1: Characteristics of all putative nsLTPs predicted with the Python nsLTPFinder wrapper.
Characteristics of putative nsLTPs (top and low candidates - see materials & methods) of 15 plant species. For HMMERSEARCH and regular expressions analysis: 1 or 0 corresponds respectively to a positive or negative identification. The isoelectric point, molecular weight and gravy were retrieved using Expasy ProtParam tool using the entire peptide sequence (with signal sequence) or the mature pept…
nsLTP name assignation were done in this study except for Medicago trancatula were all sequences were annotated in mtsspdb database (https://mtsspdb.zhaolab.org/database/ ) but MtN5 and were annotated in (Pii et al, 2009)
NA: Not Assigned
seqName	LaLTPs	hmmsearch	regular expression	signalp_pred	cysteines_count	isoelectric_wholeProt	gravy_wholeProt	molecular_weight_wholeProt	isoelectric_matureProt	gravy_matureProt	molecular_weight_matureProt	Type
Lupalb_Lalb_Chr00c03g0404221	LaLTP1	1	1	SP(Sec/SPI)	8.0	8.39051	0.398958	10503.6	8.1864	-0.136765	7366.54	II
Lupalb_Lalb_Chr00c03g0404271	LaLTP2	1	1	SP(Sec/SPI)	8.0	8.39051	0.398958	10503.6	8.1864	-0.136765	7366.54	II
Lupalb_Lalb_Chr00c25g0407471	LaLTP3	1	1	SP(Sec/SPI)	8.0	8.1465	0.235714	14126.5	8.4642	3.95723e-17	11310.1	NA
Lupalb_Lalb_Chr01g0002711	LaLTP4	1	1	SP(Sec/SPI)	8.0	6.77898	0.480769	11011.9	6.95183	0.176923	8238.54	NA
Lupalb_Lalb_Chr01g0009161	LaLTP5	1	1	SP(Sec/SPI)	8.0	6.49092	0.649	10326.1	5.31833	0.349275	7037.99	NA
Lupalb_Lalb_Chr01g0009351	LaLTP6	1	1	SP(Sec/SPI)	8.0	6.87123	-0.0438776	20840.8	5.66465	-0.229651	18147.5	NA
Lupalb_Lalb_Chr01g0017021	LaLTP7	1	1	SP(Sec/SPI)	8.0	6.01848	0.371839	17645.9	4.3166	0.200676	14873.4	NA
Lupalb_Lalb_Chr01g0020081	LaLTP8	1	1	SP(Sec/SPI)	8.0	6.51946	0.429949	20491.6	6.71924	0.264804	18609.2	NA
Lupalb_Lalb_Chr01g0020211	LaLTP9	0	1	SP(Sec/SPI)	8.0	5.76901	-0.892	19856.8	5.76344	-1.17905	16775.1	NA
Lupalb_Lalb_Chr01g0023711	LaLTP10	1	1	SP(Sec/SPI)	8.0	9.40808	0.335772	12835.4	9.32414	0.016129	9589.25	I
Lupalb_Lalb_Chr03g0041101	LaLTP11	1	1	SP(Sec/SPI)	8.0	6.07975	0.227184	10983.9	4.9835	-0.107895	8010.29	IV
Lupalb_Lalb_Chr03g0042711	LaLTP12	1	1	SP(Sec/SPI)	8.0	9.58808	0.201653	12980.4	9.53476	-0.116304	9623.24	NA
Lupalb_Lalb_Chr03g0043741	LaLTP13	1	1	SP(Sec/SPI)	8.0	8.83044	0.411765	12395.7	8.90955	0.309677	9585.17	I
Lupalb_Lalb_Chr04g0257621	LaLTP14	1	1	SP(Sec/SPI)	8.0	8.81968	0.316842	10155	8.74	-0.180882	7205.31	II
Lupalb_Lalb_Chr04g0263901	LaLTP15	1	1	SP(Sec/SPI)	8.0	7.49447	0.489831	12937.2	6.70089	0.273034	9727.31	VI
Lupalb_Lalb_Chr05g0214611	LaLTP16	1	1	SP(Sec/SPI)	8.0	5.54757	0.424026	16482.1	5.50641	0.2712	13364.2	VIII
Lupalb_Lalb_Chr05g0227921	LaLTP17	1	1	SP(Sec/SPI)	8.0	4.58574	0.279082	19935.6	4.45921	0.134524	16989.1	NA
Lupalb_Lalb_Chr06g0169691	LaLTP18	1	1	SP(Sec/SPI)	8.0	7.50493	0.148696	12521.4	6.72061	-0.220879	9909.15	I
Lupalb_Lalb_Chr06g0169701	LaLTP19	1	1	SP(Sec/SPI)	8.0	4.95331	0.279487	12241.9	6.27516	-0.0741935	9596.74	I
Lupalb_Lalb_Chr06g0176721	LaLTP20	1	1	SP(Sec/SPI)	8.0	8.63066	0.477	10382.2	8.71917	-0.123529	7120.18	II
Lupalb_Lalb_Chr07g0188461	LaLTP21	1	1	SP(Sec/SPI)	8.0	9.34967	0.0583333	12884.1	9.3801	-0.0768421	10140.7	I
Lupalb_Lalb_Chr07g0188481	LaLTP22	1	1	SP(Sec/SPI)	8.0	8.12967	0.107627	12523.6	7.45025	-0.0840426	9963.37	I
Lupalb_Lalb_Chr07g0188491	LaLTP23	1	1	SP(Sec/SPI)	8.0	8.68365	0.239837	13197.6	8.13689	-0.0206186	10393	I
Lupalb_Lalb_Chr07g0188501	LaLTP24	1	1	SP(Sec/SPI)	8.0	9.19959	0.100806	13456.8	9.06098	-0.132653	10610.2	I
Lupalb_Lalb_Chr07g0188511	LaLTP25	1	1	SP(Sec/SPI)	8.0	8.12967	0.0563025	12681.7	7.45025	-0.146316	10121.5	I
Lupalb_Lalb_Chr07g0188521	LaLTP26	1	1	SP(Sec/SPI)	8.0	9.34967	0.126016	13228.5	9.3801	0.0122449	10485.2	I
Lupalb_Lalb_Chr07g0190421	LaLTP27	1	1	SP(Sec/SPI)	8.0	8.45737	0.245455	12552.3	8.46181	-0.0546392	10192.5	NA
Lupalb_Lalb_Chr07g0190431	LaLTP28	1	1	SP(Sec/SPI)	8.0	9.13893	0.635345	11758.9	9.18193	0.283696	9371.8	I
Lupalb_Lalb_Chr07g0190741	LaLTP29	1	1	SP(Sec/SPI)	8.0	8.95816	0.357664	14535.1	8.82883	0.0185841	12178	I
Lupalb_Lalb_Chr07g0190761	LaLTP30	1	1	SP(Sec/SPI)	8.0	9.43071	0.652586	11581.7	9.53631	0.308696	9224.68	I
Lupalb_Lalb_Chr08g0230611	LaLTP31	1	1	SP(Sec/SPI)	8.0	7.54222	0.202688	19865.1	6.96382	0.128205	16587.2	NA
Lupalb_Lalb_Chr09g0320021	LaLTP32	1	1	SP(Sec/SPI)	8.0	5.5362	0.300602	16591.6	4.55601	0.228261	13681.1	NA
Lupalb_Lalb_Chr09g0324471	LaLTP33	1	1	SP(Sec/SPI)	8.0	5.47151	0.474342	16339.1	6.8577	0.323387	13279.2	NA
Lupalb_Lalb_Chr09g0335101	LaLTP34	1	1	SP(Sec/SPI)	8.0	4.76444	0.0228856	20757.1	4.52503	-0.13314	17745.6	NA
Lupalb_Lalb_Chr10g0091421	LaLTP35	1	1	SP(Sec/SPI)	8.0	6.11794	0.406316	10703.8	5.04625	0.149275	7744.04	NA
Lupalb_Lalb_Chr10g0091431	LaLTP36	1	1	SP(Sec/SPI)	8.0	8.781	0.391579	10408.4	8.71073	-0.157353	7402.6	II
Lupalb_Lalb_Chr10g0106431	LaLTP37	1	1	SP(Sec/SPI)	8.0	4.77319	0.122034	12612.3	4.58977	-0.213542	10221.4	I
Lupalb_Lalb_Chr12g0203591	LaLTP38	1	1	SP(Sec/SPI)	8.0	8.14102	0.262903	13271.5	8.14276	0.0806122	10467	I
Lupalb_Lalb_Chr12g0203601	LaLTP39	1	1	SP(Sec/SPI)	8.0	8.14689	0.205785	12882	8.14876	0.00210526	10077.6	I
Lupalb_Lalb_Chr12g0203611	LaLTP40	1	1	SP(Sec/SPI)	8.0	4.6914	0.0719008	13005	4.61137	-0.168421	10200.5	I
Lupalb_Lalb_Chr12g0205391	LaLTP41	1	1	SP(Sec/SPI)	8.0	8.92998	0.151087	19658.8	8.63517	0.0415094	17077.7	NA
Lupalb_Lalb_Chr12g0207671	LaLTP42	1	1	SP(Sec/SPI)	8.0	8.38555	0.472269	12436.6	8.47858	0.172043	9672.13	I
Lupalb_Lalb_Chr12g0207681	LaLTP43	1	1	SP(Sec/SPI)	8.0	8.73232	0.588793	11626.6	8.69454	0.252174	9198.45	I
Lupalb_Lalb_Chr12g0207701	LaLTP44	1	1	SP(Sec/SPI)	8.0	8.64697	0.353719	12776.7	8.73316	0.134021	10290.7	NA
Lupalb_Lalb_Chr13g0291901	LaLTP45	1	1	SP(Sec/SPI)	8.0	8.8563	0.1775	12754.8	8.87222	-0.128571	10261.8	NA
Lupalb_Lalb_Chr14g0364861	LaLTP46	1	1	SP(Sec/SPI)	8.0	8.40985	0.222642	11669.8	7.71819	-0.304348	7674.82	II
Lupalb_Lalb_Chr14g0366911	LaLTP47	1	1	SP(Sec/SPI)	8.0	6.23623	0.344444	14056.6	7.4677	0.0455446	11194	NA
Lupalb_Lalb_Chr14g0366961	LaLTP48	1	1	SP(Sec/SPI)	8.0	6.8585	0.303906	14311.9	8.13457	0.0883495	11490.4	NA
Lupalb_Lalb_Chr14g0367061	LaLTP49	1	1	SP(Sec/SPI)	8.0	4.61143	0.128696	13019	4.36554	-0.140816	11025.4	I
Lupalb_Lalb_Chr14g0370991	LaLTP50	1	1	SP(Sec/SPI)	8.0	9.25452	0.28587	9944.82	9.38055	-0.173529	7317.54	II
Lupalb_Lalb_Chr15g0076251	LaLTP51	1	1	SP(Sec/SPI)	8.0	8.12155	-0.114035	12207.1	8.46065	-0.441935	10082.6	I
Lupalb_Lalb_Chr15g0081801	LaLTP52	1	1	SP(Sec/SPI)	8.0	9.01566	0.436538	10908.9	8.70093	0.106494	8171.59	IV
Lupalb_Lalb_Chr16g0376491	LaLTP53	1	1	SP(Sec/SPI)	8.0	8.80949	0.379048	21445.6	8.71092	0.201087	18612.1	NA
Lupalb_Lalb_Chr16g0376501	LaLTP54	1	1	SP(Sec/SPI)	8.0	8.09189	0.353614	16460.8	7.68346	0.14966	14626.4	NA
Lupalb_Lalb_Chr16g0389361	LaLTP55	1	1	SP(Sec/SPI)	8.0	5.09552	0.297037	14359.4	4.7147	0.0531532	11864.4	NA
Lupalb_Lalb_Chr16g0389381	LaLTP56	1	1	SP(Sec/SPI)	8.0	5.03431	0.219259	14242.1	4.73596	-0.0241071	11832.2	NA
Lupalb_Lalb_Chr16g0389391	LaLTP57	1	1	SP(Sec/SPI)	8.0	5.03431	0.219259	14242.1	4.73596	-0.0241071	11832.2	NA
Lupalb_Lalb_Chr16g0389401	LaLTP58	1	1	SP(Sec/SPI)	8.0	4.82946	0.119853	14609.6	4.60847	-0.141593	12199.7	NA
Lupalb_Lalb_Chr16g0389411	LaLTP59	1	1	SP(Sec/SPI)	8.0	7.49498	0.563158	12424.5	6.43317	0.296774	10215.8	NA
Lupalb_Lalb_Chr16g0389421	LaLTP60	1	1	SP(Sec/SPI)	8.0	4.74926	0.345763	12752.6	4.51048	0.0948454	10544.9	NA
Lupalb_Lalb_Chr16g0389431	LaLTP61	1	1	SP(Sec/SPI)	8.0	6.92642	0.281081	12305.3	6.54475	-0.00344828	9732.21	NA
Lupalb_Lalb_Chr16g0389441	LaLTP62	1	1	SP(Sec/SPI)	8.0	6.36326	0.530303	14174.4	6.01075	0.335185	11585.2	NA
Lupalb_Lalb_Chr16g0389531	LaLTP63	1	1	SP(Sec/SPI)	8.0	6.0802	0.380537	15546.9	6.23668	0.2176	12874.6	NA
Lupalb_Lalb_Chr17g0348091	LaLTP64	1	1	SP(Sec/SPI)	8.0	7.46389	0.0461538	12514.5	5.30861	-0.264516	9927.31	I
Lupalb_Lalb_Chr20g0108101	LaLTP65	1	1	SP(Sec/SPI)	8.0	5.58502	0.466019	10937.9	4.52759	0.406329	8269.61	IX
Lupalb_Lalb_Chr20g0108251	LaLTP66	1	1	SP(Sec/SPI)	8.0	8.42977	0.281967	12605.6	8.44744	0.076087	9298.61	I
Lupalb_Lalb_Chr20g0119531	LaLTP67	1	1	SP(Sec/SPI)	8.0	8.37865	0.519835	13056.3	8.16474	0.306122	10523.3	NA
Lupalb_Lalb_Chr21g0306521	LaLTP68	1	1	SP(Sec/SPI)	8.0	7.65214	-0.242361	16016.2	6.51036	-0.513445	13202.7	NA
Lupalb_Lalb_Chr21g0316631	LaLTP69	1	1	SP(Sec/SPI)	8.0	5.37682	0.0541667	13041.1	5.33266	-0.292473	10119.6	I
Lupalb_Lalb_Chr22g0353021	LaLTP70	1	1	SP(Sec/SPI)	8.0	7.47128	0.497917	20526.9	6.47597	0.342515	17710.5	NA
Lupalb_Lalb_Chr22g0353181	LaLTP71	1	1	SP(Sec/SPI)	8.0	9.36734	0.227957	9989.86	9.38055	-0.173529	7317.54	II
Lupalb_Lalb_Chr23g0278121	LaLTP72	1	1	SP(Sec/SPI)	8.0	8.72401	0.196939	20733	8.15378	0.119277	17446.1	NA
Lupalb_Lalb_Chr24g0398151	LaLTP73	1	1	SP(Sec/SPI)	8.0	4.05003	0.280226	18673.2	4.05003	0.0909091	16070.1	NA
Lupalb_Lalb_Chr25g0286711	LaLTP74	1	1	SP(Sec/SPI)	8.0	8.45214	0.284706	25226.3	8.13715	0.194714	22143.4	NA
Lupalb_Lalb_Chr25g0290231	LaLTP75	0	1	SP(Sec/SPI)	8.0	5.11246	-0.828261	20379.3	4.88761	-1.09554	17243.4	NA
Medtru_MtrunA17Chr2g0319551	Mt2SA3	1	1	SP(Sec/SPI)	8.0	6.22412	-0.881429	16833.1	5.84768	-1.38362	14208.9	NA
Medtru_MtrunA17Chr4g0012951	MtHEL-1;MtnsLTP28	1	1	SP(Sec/SPI)	8.0	9.03803	0.566379	11381.4	9.22467	0.245161	8972.28	I
Medtru_MtrunA17Chr5g0445131	MtN5	1	1	SP(Sec/SPI)	8.0	9.02952	0.107843	10803.6	8.88292	-0.210667	8033.26	IV
Medtru_MtrunA17Chr3g0096041	MtnsLTP1	1	1	SP(Sec/SPI)	8.0	8.46459	0.184167	12982.1	7.68727	-0.0947368	10254.6	I
Medtru_MtrunA17Chr3g0095991	MtnsLTP10	1	1	SP(Sec/SPI)	8.0	8.46459	0.175	12908	7.68727	-0.154737	10138.4	I
Medtru_MtrunA17Chr1g0209271	MtnsLTP102	1	1	SP(Sec/SPI)	8.0	8.60783	0.366304	9927.84	8.20749	0.0684932	7804.11	II
Medtru_MtrunA17Chr4g0038861	MtnsLTP103	1	1	SP(Sec/SPI)	8.0	8.95455	0.29913	12058.2	9.04796	0.0689655	9157.84	VI
Medtru_MtrunA17Chr4g0039371	MtnsLTP104	1	1	SP(Sec/SPI)	8.0	9.215	0.428947	11790.9	9.32608	0.298837	8833.53	VI
Medtru_MtrunA17Chr5g0444811	MtnsLTP106	1	1	SP(Sec/SPI)	8.0	8.80511	0.298261	12291.4	8.65831	-0.0472527	9765.38	VI
Medtru_MtrunA17Chr5g0444851	MtnsLTP108	1	1	SP(Sec/SPI)	8.0	6.68696	0.359649	12395.4	5.71973	0.0577778	9851.39	VI
Medtru_MtrunA17Chr6g0483691	MtnsLTP109	1	1	SP(Sec/SPI)	8.0	9.42213	0.213043	10009.9	9.41234	-0.286765	7420.65	II
Medtru_MtrunA17Chr3g0096021	MtnsLTP11	1	1	SP(Sec/SPI)	8.0	8.46459	0.115833	12895.9	7.68727	-0.181053	10168.5	I
Medtru_MtrunA17Chr6g0470291	MtnsLTP110	1	1	SP(Sec/SPI)	8.0	9.11211	0.202041	10662.5	9.06414	-0.102941	7301.5	II
Medtru_MtrunA17Chr7g0251171	MtnsLTP111	1	1	SP(Sec/SPI)	8.0	4.53288	0.243158	10454.2	4.5555	-0.347826	7630.5	NA
Medtru_MtrunA17Chr7g0251191	MtnsLTP112	1	1	SP(Sec/SPI)	8.0	8.81968	0.390426	10043	8.9245	-0.195588	7223.31	II
Medtru_MtrunA17Chr1g0185311	MtnsLTP113	1	1	SP(Sec/SPI)	8.0	8.67624	0.194211	20245.4	8.18763	0.0152439	17352.8	NA
Medtru_MtrunA17Chr1g0203731	MtnsLTP115	1	1	SP(Sec/SPI)	8.0	4.51241	0.585124	12980.1	4.05003	0.398901	9893.26	III
Medtru_MtrunA17Chr3g0118471	MtnsLTP116	1	1	SP(Sec/SPI)	8.0	4.68498	0.566505	20448.5	4.65775	0.43352	17758.4	NA
Medtru_MtrunA17Chr3g0122441	MtnsLTP117	1	1	SP(Sec/SPI)	8.0	7.98984	0.154688	19877.9	7.71626	0.0779762	17242.7	NA
Medtru_MtrunA17Chr4g0003641	MtnsLTP118	1	1	SP(Sec/SPI)	8.0	8.39844	0.112329	15440.8	7.70318	-0.0752066	12756.5	NA
Medtru_MtrunA17Chr3g0096031	MtnsLTP12	1	1	SP(Sec/SPI)	8.0	8.46459	0.1975	12850.9	7.68727	-0.0778947	10123.5	I
Medtru_MtrunA17Chr4g0062531	MtnsLTP120	1	1	SP(Sec/SPI)	8.0	4.85652	0.243556	24216.7	4.60063	0.0911765	21927.8	NA
Medtru_MtrunA17Chr6g0478571	MtnsLTP122	1	1	SP(Sec/SPI)	8.0	4.49786	0.0736585	21289.9	4.403	-0.113333	18570.6	VIII
Medtru_MtrunA17Chr6g0484651	MtnsLTP123	1	1	SP(Sec/SPI)	8.0	6.24117	0.518254	13777.9	5.99398	0.230208	10425.9	NA
Medtru_MtrunA17Chr7g0260071	MtnsLTP126	1	1	SP(Sec/SPI)	8.0	5.10769	0.372558	22358.6	4.81866	0.256085	19558.2	NA
Medtru_MtrunA17Chr8g0356191	MtnsLTP127	1	1	SP(Sec/SPI)	8.0	6.70242	0.0646154	20822.8	5.84841	-0.09	18064.4	NA
Medtru_MtrunA17Chr3g0096051	MtnsLTP13	1	1	SP(Sec/SPI)	8.0	8.46459	0.154167	12922	7.68727	-0.132632	10194.5	I
Medtru_MtrunA17Chr3g0101431	MtnsLTP14	1	1	SP(Sec/SPI)	8.0	8.14959	0.21405	13083.2	7.70352	-0.116495	10439.8	I
Medtru_MtrunA17Chr3g0104911	MtnsLTP15	1	1	SP(Sec/SPI)	8.0	5.98335	0.228571	12014.9	7.69051	-0.071134	10455.9	I
Medtru_MtrunA17Chr3g0104901	MtnsLTP15	1	1	SP(Sec/SPI)	8.0	8.42191	0.214754	13178.4	7.69051	-0.146392	10432.8	I
Medtru_MtrunA17Chr3g0105041	MtnsLTP16	1	1	SP(Sec/SPI)	8.0	8.14676	0.179508	13184.3	8.19762	-0.160825	10453.9	I
Medtru_MtrunA17Chr4g0012961	MtnsLTP18	1	1	SP(Sec/SPI)	8.0	9.03797	0.518103	11364.4	9.22467	0.234409	8924.24	I
Medtru_MtrunA17Chr4g0013001	MtnsLTP19	1	1	SP(Sec/SPI)	8.0	9.03797	0.541379	11337.4	9.22467	0.234409	8924.24	I
Medtru_MtrunA17Chr1g0165751	MtnsLTP2	1	1	SP(Sec/SPI)	8.0	5.02766	0.137313	14478.9	4.73608	-0.193519	11815.6	I
Medtru_MtrunA17Chr4g0012891	MtnsLTP20	1	1	SP(Sec/SPI)	8.0	8.74857	0.215079	13272.2	8.72323	-0.0171717	10443.8	NA
Medtru_MtrunA17Chr4g0012901	MtnsLTP21	1	1	SP(Sec/SPI)	8.0	8.04225	0.327273	12812.2	8.18015	0.0326087	9695.23	I
Medtru_MtrunA17Chr4g0012931	MtnsLTP23	0	1	SP(Sec/SPI)	8.0	5.12809	0.216296	15124.5	5.33152	-0.0964286	12646.5	NA
Medtru_MtrunA17Chr4g0013261	MtnsLTP27	1	1	SP(Sec/SPI)	8.0	9.53173	0.38547	11850.9	9.64726	-0.00217391	9333.73	I
Medtru_MtrunA17Chr1g0165761	MtnsLTP3	1	1	SP(Sec/SPI)	8.0	6.06662	0.0983193	12508.6	5.08092	-0.292473	9815.23	I
Medtru_MtrunA17Chr7g0244641	MtnsLTP30	1	1	SP(Sec/SPI)	8.0	4.55322	0.12	12672.7	4.40237	-0.31383	9921.17	I
Medtru_MtrunA17Chr7g0244651	MtnsLTP31	1	1	SP(Sec/SPI)	8.0	4.23288	0.314754	13013.2	4.10073	-0.0791667	10323.8	I
Medtru_MtrunA17Chr7g0244661	MtnsLTP32	1	1	SP(Sec/SPI)	8.0	6.08356	0.507018	12169.5	5.09973	0.129545	9494.04	NA
Medtru_MtrunA17Chr7g0244681	MtnsLTP34	1	1	SP(Sec/SPI)	8.0	8.58411	0.326496	12071.2	8.50301	-0.0901099	9411.81	I
Medtru_MtrunA17Chr7g0244741	MtnsLTP39	1	1	SP(Sec/SPI)	8.0	8.04728	0.280165	12582.9	7.7262	-0.125263	9903.47	NA
Medtru_MtrunA17Chr1g0203701	MtnsLTP4	1	1	SP(Sec/SPI)	8.0	6.04758	0.56371	13146.1	4.86464	0.365263	9910.26	NA
Medtru_MtrunA17Chr7g0244751	MtnsLTP40	1	1	SP(Sec/SPI)	8.0	6.49501	0.816807	12541	5.57047	0.51828	9883.63	I
Medtru_MtrunA17Chr7g0244821	MtnsLTP44	1	1	SP(Sec/SPI)	8.0	7.49777	0.35748	13480.9	6.98383	-0.0405941	10862.6	I
Medtru_MtrunA17Chr7g0244841	MtnsLTP46	1	1	SP(Sec/SPI)	8.0	8.03929	0.403361	12662.8	7.67738	0.0139785	9967.44	I
Medtru_MtrunA17Chr3g0087751	MtnsLTP48	1	1	SP(Sec/SPI)	8.0	8.14089	0.6456	13740.1	5.90588	0.495876	10498.2	IX
Medtru_MtrunA17Chr3g0100281	MtnsLTP49	1	1	SP(Sec/SPI)	8.0	9.69703	0.369811	11274.6	9.62096	-0.112987	8246.92	IV
Medtru_MtrunA17Chr2g0309241	MtnsLTP5	1	1	SP(Sec/SPI)	8.0	8.44338	0.388696	11528.2	8.47174	0.133696	9134.41	I
Medtru_MtrunA17Chr4g0034531	MtnsLTP50	1	1	SP(Sec/SPI)	8.0	5.13764	0.384615	11273.3	5.03283	0.0683544	8513.79	NA
Medtru_MtrunA17Chr4g0034561	MtnsLTP51	1	1	SP(Sec/SPI)	8.0	8.92947	-0.0211538	11798.9	8.81878	-0.248235	9688.26	NA
Medtru_MtrunA17Chr4g0034581	MtnsLTP52	1	1	SP(Sec/SPI)	8.0	6.67394	0.195192	11306.2	6.85617	-0.178481	8589.84	NA
Medtru_MtrunA17Chr7g0234401	MtnsLTP54	1	1	SP(Sec/SPI)	8.0	5.69074	0.126923	11167.2	4.35645	-0.163158	7992.14	IV
Medtru_MtrunA17Chr1g0205181	MtnsLTP56	1	1	SP(Sec/SPI)	8.0	8.62357	0.199346	15910.5	8.48257	-0.124806	13462.4	NA
Medtru_MtrunA17Chr1g0205191	MtnsLTP57	1	1	SP(Sec/SPI)	8.0	8.14095	0.642735	12174.3	7.45116	0.540659	9453.03	NA
Medtru_MtrunA17Chr5g0395001	MtnsLTP59	1	1	SP(Sec/SPI)	8.0	6.48672	0.316667	16534.6	4.78263	0.163194	14044.5	NA
Medtru_MtrunA17Chr4g0056621	MtnsLTP60	1	1	SP(Sec/SPI)	8.0	7.50584	0.318919	15493.8	7.69392	0.1056	12943.6	NA
Medtru_MtrunA17Chr7g0240451	MtnsLTP64	1	1	SP(Sec/SPI)	8.0	8.61551	0.135897	12153.2	8.69429	-0.148913	9530.95	NA
Medtru_MtrunA17Chr7g0240471	MtnsLTP65	1	1	SP(Sec/SPI)	8.0	8.40373	0.209402	12210.2	8.70357	-0.131522	9564.96	NA
Medtru_MtrunA17Chr8g0368861	MtnsLTP67	1	1	SP(Sec/SPI)	8.0	10.2704	0.388333	12712.2	10.6577	0.134783	9550.4	V
Medtru_MtrunA17Chr2g0324771	MtnsLTP7	1	1	SP(Sec/SPI)	8.0	4.66378	0.0387755	11224.8	4.52713	-0.432468	8961.02	NA
Medtru_MtrunA17Chr2g0290521	MtnsLTP72	1	1	SP(Sec/SPI)	8.0	8.34442	0.637795	13536.1	8.17777	0.453846	10835.8	NA
Medtru_MtrunA17Chr3g0095931	MtnsLTP8	1	1	SP(Sec/SPI)	8.0	8.10144	0.219658	12774.9	7.50959	-0.0423913	9992.45	NA
Medtru_MtrunA17Chr7g0251811	MtnsLTP89	1	1	SP(Sec/SPI)	8.0	6.9927	-0.408811	24224.7	6.57982	-0.685222	21736.6	NA
Medtru_MtrunA17Chr3g0095941	MtnsLTP9	1	1	SP(Sec/SPI)	8.0	6.67997	0.275969	14143.5	5.69046	-0.0278846	11366	NA
Medtru_MtrunA17Chr7g0259631	MtnsLTP92	0	1	SP(Sec/SPI)	8.0	5.97033	-0.665363	19874.2	5.61799	-0.982192	16041.4	NA
Medtru_MtrunA17Chr1g0205171	MtnsLTP96	1	1	SP(Sec/SPI)	8.0	8.63962	0.374654	21789	8.71098	0.202618	19186.8	NA
Medtru_MtrunA17Chr5g0394991	MtnsLTP97	1	1	SP(Sec/SPI)	8.0	8.14089	0.237736	21469.4	8.19421	0.110753	18705.2	NA
Medtru_MtrunA17Chr2g0304141	MtnsLTP98	1	1	SP(Sec/SPI)	8.0	4.7496	0.357343	15171.3	4.99918	0.152459	12850.5	NA
Medtru_MtrunA17Chr5g0394951	MtnsLTP99	1	1	SP(Sec/SPI)	8.0	4.7496	0.347552	15054.1	4.99964	0.130579	12632.3	NA
Medtru_MtrunA17Chr3g0104971	MtnsLTP135	1	1	SP(Sec/SPI)	8.0	8.47974	0.25082	13171.4	7.69051	-0.071134	10455.9	I
Medtru_MtrunA17Chr7g0244691	MtnsLTP136	1	1	SP(Sec/SPI)	8.0	9.26064	0.331667	12659	9.32627	-0.0244681	9929.57	I
Medtru_MtrunA17Chr3g0104931	MtnsLTP137	1	1	SP(Sec/SPI)	8.0	8.47974	0.247541	13185.4	7.69051	-0.071134	10455.9	I
Medtru_MtrunA17Chr3g0105001	MtnsLTP138	1	1	SP(Sec/SPI)	8.0	8.15262	0.259167	12934.1	7.69051	-0.0715789	10218.6	I
Medtru_MtrunA17Chr3g0094521	MtnsLTP139	1	1	SP(Sec/SPI)	8.0	8.84559	0.0918699	13432.6	8.46613	-0.166327	10661.2	NA
Medtru_MtrunA17Chr4g0013211	MtnsLTP140	1	1	SP(Sec/SPI)	8.0	9.52677	0.310435	12277.3	9.85491	0.130769	9677.15	I
Medtru_MtrunA17Chr8g0368831	MtnsLTP141	1	1	SP(Sec/SPI)	8.0	10.5078	0.367187	13657.4	10.6577	0.11087	9536.38	V
Medtru_MtrunA17Chr3g0105011	MtnsLTP142	1	1	SP(Sec/SPI)	8.0	8.47974	0.242623	13205.4	7.69051	-0.071134	10455.9	I
Medtru_MtrunA17Chr3g0104961	MtnsLTP143	1	1	SP(Sec/SPI)	8.0	8.14669	0.318852	13128.4	6.16205	0.014433	10412.9	I
Medtru_MtrunA17Chr3g0104981	MtnsLTP144	1	1	SP(Sec/SPI)	8.0	8.47974	0.281818	13043.3	7.69051	-0.0354167	10327.8	I
Medtru_MtrunA17Chr4g0013251	MtnsLTP145	1	1	SP(Sec/SPI)	8.0	9.36695	0.444444	11788.8	9.46694	0.0717391	9259.68	I
Medtru_MtrunA17Chr3g0104941	MtnsLTP146	1	1	SP(Sec/SPI)	8.0	8.47974	0.247541	13185.4	7.69051	-0.071134	10455.9	I
Medtru_MtrunA17Chr3g0104991	MtnsLTP147	1	1	SP(Sec/SPI)	8.0	8.47974	0.244262	13181.4	7.69051	-0.0237113	10482	I
Medtru_MtrunA17Chr3g0105021	MtnsLTP148	1	1	SP(Sec/SPI)	8.0	8.47974	0.242623	13205.4	7.69051	-0.071134	10455.9	I
Medtru_MtrunA17Chr3g0104951	MtnsLTP149	1	1	SP(Sec/SPI)	8.0	8.47974	0.247541	13185.4	7.69051	-0.071134	10455.9	I
Medtru_MtrunA17Chr3g0104921	MtnsLTP150	1	1	SP(Sec/SPI)	8.0	5.98335	0.228571	12014.9	7.69051	-0.071134	10455.9	I
Medtru_MtrunA17Chr7g0244831	MtnsLTP151	1	1	SP(Sec/SPI)	8.0	9.23363	0.455	12483.7	9.20256	0.142553	9758.34	I
Medtru_MtrunA17Chr3g0095951	MtnsLTP152	1	1	SP(Sec/SPI)	8.0	8.46459	0.0966667	12908.9	7.68727	-0.205263	10181.5	I
Medtru_MtrunA17Chr3g0105031	MtnsLTP153	1	1	SP(Sec/SPI)	8.0	5.98335	0.188182	11860.7	7.69051	-0.128421	10315.7	I
Nissch_Nissc11434S05096	NschLTP1	1	1	SP(Sec/SPI)	8.0	7.47321	0.644915	12058.1	6.70708	0.325806	9508.91	I
Nissch_Nissc11434S12996	NschLTP2	1	1	SP(Sec/SPI)	8.0	8.91	0.441176	11860.7	8.91077	0.0851064	9313.47	I
Nissch_Nissc11648S13109	NschLTP3	1	1	SP(Sec/SPI)	8.0	8.6823	0.0664975	20850	7.51192	0.0365269	17628.1	NA
Nissch_Nissc11875S00273	NschLTP4	1	1	SP(Sec/SPI)	8.0	5.7735	-0.0917293	14740	6.75789	-0.323853	12134.9	I
Nissch_Nissc135926S14160	NschLTP5	1	1	SP(Sec/SPI)	8.0	8.47219	0.228758	15889.3	8.19195	-0.0320312	13284.9	NA
Nissch_Nissc1394S14492	NschLTP6	1	1	SP(Sec/SPI)	8.0	8.47213	0.351872	19200.9	7.68704	0.277358	16108	NA
Nissch_Nissc1394S14526	NschLTP7	1	1	SP(Sec/SPI)	8.0	5.74906	0.403571	23245.7	5.74059	0.318848	19696.5	NA
Nissch_Nissc14639S00635	NschLTP8	1	1	SP(Sec/SPI)	8.0	8.92018	0.283871	13017	8.68526	-0.0742268	10287.6	NA
Nissch_Nissc14639S05732	NschLTP9	1	1	SP(Sec/SPI)	8.0	9.30113	0.0327731	12758.2	9.07336	-0.328571	9716.29	I
Nissch_Nissc14671S05744	NschLTP10	1	1	SP(Sec/SPI)	8.0	8.98298	0.600794	12978.4	9.08245	0.331633	10126.8	I
Nissch_Nissc14671S05745	NschLTP11	1	1	SP(Sec/SPI)	8.0	9.08245	0.56748	12796.4	9.03352	0.336559	9667.41	I
Nissch_Nissc15733S05960	NschLTP12	1	1	SP(Sec/SPI)	8.0	5.12531	0.258252	10651.5	4.45745	-0.0835443	8082.26	IV
Nissch_Nissc1614S15512	NschLTP13	1	1	SP(Sec/SPI)	8.0	8.71279	0.311982	21617.6	8.19994	0.21	18786.2	NA
Nissch_Nissc1614S15546	NschLTP14	1	1	SP(Sec/SPI)	8.0	5.26866	0.183505	10593.5	5.12423	-0.197143	7740.91	NA
Nissch_Nissc1614S15547	NschLTP15	1	1	SP(Sec/SPI)	8.0	8.61557	0.17076	17192.4	8.1808	-0.0340136	14775.3	NA
Nissch_Nissc1663S00827	NschLTP16	1	1	SP(Sec/SPI)	8.0	9.0615	0.365979	10155.1	8.72968	0.110811	7833.28	IV
Nissch_Nissc2435S07138	NschLTP17	1	1	SP(Sec/SPI)	8.0	4.50713	0.844444	11925.8	4.22367	0.774444	9152.47	XI
Nissch_Nissc3167S02004	NschLTP18	1	1	SP(Sec/SPI)	8.0	5.17993	0.1288	13358.4	4.8115	-0.118812	10754.4	VIII
Nissch_Nissc3271S02100	NschLTP19	1	1	SP(Sec/SPI)	8.0	8.06224	0.0887755	10528.3	8.74141	-0.45	7606.75	II
Nissch_Nissc4056S08619	NschLTP20	1	1	SP(Sec/SPI)	8.0	8.62569	0.0111111	19875	8.43441	-0.247904	17539	NA
Nissch_Nissc405S02483	NschLTP21	1	1	SP(Sec/SPI)	8.0	5.32589	0.887619	11152.1	4.79416	0.860976	8723.28	NA
Nissch_Nissc524366S26038	NschLTP22	1	1	SP(Sec/SPI)	8.0	5.73695	0.26	21069.9	4.76148	0.112088	17734.9	NA
Nissch_Nissc524493S03294	NschLTP23	1	1	SP(Sec/SPI)	8.0	4.50099	0.581111	9275.76	4.75102	0.102985	6986.9	III
Nissch_Nissc524734S27678	NschLTP24	1	1	SP(Sec/SPI)	8.0	8.86732	0.0983193	12489.5	8.70344	-0.169474	9854.3	NA
Nissch_Nissc524942S03630	NschLTP25	1	1	SP(Sec/SPI)	8.0	8.91909	-0.46129	17604.2	8.75444	-0.705426	14647.6	NA
Nissch_Nissc6211S29556	NschLTP26	1	1	SP(Sec/SPI)	8.0	8.61132	0.261979	20001.2	8.17783	0.170988	16850.3	NA
Nissch_Nissc6317S10821	NschLTP27	1	1	SP(Sec/SPI)	8.0	8.13522	0.277711	16818.1	8.18634	0.0604317	14038.6	NA
Nissch_Nissc6317S29654	NschLTP28	1	1	SP(Sec/SPI)	8.0	8.40895	0.335909	22101.4	8.19208	0.166834	19813.4	NA
Nissch_Nissc672S30077	NschLTP29	1	1	SP(Sec/SPI)	8.0	6.29261	0.121429	20913	6.34303	-0.121341	17638.1	NA
Nissch_Nissc76980S04296	NschLTP30	1	1	SP(Sec/SPI)	8.0	8.92122	0.522609	11399.2	8.9245	0.176667	8868	I
Nissch_Nissc7843S04333	NschLTP31	1	1	SP(Sec/SPI)	8.0	9.06098	0.132456	11689.6	9.07826	-0.208889	9342.69	NA
Nissch_Nissc8077S04377	NschLTP32	1	1	SP(Sec/SPI)	8.0	9.06098	-0.433537	18489.2	8.51996	-0.664029	15661.7	NA
Nissch_Nissc8759S04562	NschLTP33	1	1	SP(Sec/SPI)	8.0	9.30113	0.0327731	12758.2	9.07336	-0.328571	9716.29	I
Nissch_Nissc8759S31879	NschLTP34	1	1	SP(Sec/SPI)	8.0	8.37201	0.561864	11629.4	8.20897	0.209677	9114.21	I
Parand_PanWU01x14_004720	PaLTP1	1	1	SP(Sec/SPI)	8.0	8.4809	0.650625	16358	7.69989	0.488148	13567.5	NA
Parand_PanWU01x14_004730	PaLTP2	1	1	SP(Sec/SPI)	8.0	5.5254	0.154438	17149.1	4.51804	0.00915493	14339.8	NA
Parand_PanWU01x14_013360	PaLTP3	1	1	SP(Sec/SPI)	8.0	9.59285	0.498305	12084.4	9.95729	0.267391	9182.99	V
Parand_PanWU01x14_026720	PaLTP4	1	1	SP(Sec/SPI)	8.0	8.85597	0.145918	10221.9	8.88318	-0.321739	7319.45	II
Parand_PanWU01x14_026730	PaLTP5	0	1	SP(Sec/SPI)	8.0	8.08061	0.0981308	11451.4	8.1779	-0.192857	9125.58	NA
Parand_PanWU01x14_026740	PaLTP6	1	1	SP(Sec/SPI)	8.0	9.71347	0.108421	10566.8	9.89772	-0.257971	7804.42	II
Parand_PanWU01x14_032040	PaLTP7	1	1	SP(Sec/SPI)	8.0	8.44499	0.376106	12002.1	6.77523	0.086747	8913.24	IV
Parand_PanWU01x14_044610	PaLTP8	1	1	SP(Sec/SPI)	8.0	4.84998	0.357547	11105.9	4.1894	0.0805195	7927.03	NA
Parand_PanWU01x14_046480	PaLTP9	1	1	SP(Sec/SPI)	8.0	8.15262	0.396078	10860.8	8.49772	0.0473684	8045.47	IV
Parand_PanWU01x14_052050	PaLTP10	1	1	SP(Sec/SPI)	8.0	6.78404	0.335246	12948.9	6.28443	0.10098	10733.2	VI
Parand_PanWU01x14_052680	PaLTP11	1	1	SP(Sec/SPI)	8.0	8.44331	0.247863	12165.1	7.67459	-0.0922222	9427.73	I
Parand_PanWU01x14_058690	PaLTP12	1	1	SP(Sec/SPI)	8.0	5.5375	-0.186294	20739.5	5.01879	-0.356497	18537.7	NA
Parand_PanWU01x14_070550	PaLTP13	1	1	SP(Sec/SPI)	8.0	4.81309	0.113514	12487.2	4.7882	-0.318824	9706.81	NA
Parand_PanWU01x14_075270	PaLTP14	1	1	SP(Sec/SPI)	8.0	8.68404	0.0504425	12481.5	8.18537	-0.615663	9454.69	NA
Parand_PanWU01x14_075280	PaLTP15	1	1	SP(Sec/SPI)	8.0	8.90471	0.3	13532.9	8.50578	-0.143617	10675.2	NA
Parand_PanWU01x14_075300	PaLTP16	1	1	SP(Sec/SPI)	8.0	9.19927	0.169492	12919.1	8.71356	-0.445783	9335.66	NA
Parand_PanWU01x14_094520	PaLTP17	1	1	SP(Sec/SPI)	8.0	8.45034	0.317949	11949.7	8.4787	0.0978261	9309.6	I
Parand_PanWU01x14_098250	PaLTP18	1	1	SP(Sec/SPI)	8.0	8.05354	0.228283	10531.1	8.14721	-0.130435	7527.5	II
Parand_PanWU01x14_115260	PaLTP19	1	1	SP(Sec/SPI)	8.0	7.22284	-0.308844	16570.8	6.97422	-0.541129	13882.5	NA
Parand_PanWU01x14_118950	PaLTP20	1	1	SP(Sec/SPI)	8.0	7.54779	0.103109	20679.7	7.0339	-0.134132	18059.5	NA
Parand_PanWU01x14_118960	PaLTP21	1	1	SP(Sec/SPI)	8.0	7.54722	0.0849246	21126.1	8.15901	-0.0695122	17264.6	NA
Parand_PanWU01x14_128600	PaLTP22	1	1	SP(Sec/SPI)	8.0	7.52499	0.552778	17588.2	6.86225	0.363399	14808.7	NA
Parand_PanWU01x14_140270	PaLTP23	1	1	SP(Sec/SPI)	8.0	10.1785	-0.0196721	13653	10.4124	-0.402105	10664.4	NA
Parand_PanWU01x14_145720	PaLTP24	1	1	SP(Sec/SPI)	8.0	6.81587	-0.663758	17026.2	6.18371	-1.06457	14950.7	NA
Parand_PanWU01x14_145730	PaLTP25	1	1	SP(Sec/SPI)	8.0	6.81127	-0.892453	18436.6	6.34627	-1.45338	15855.4	NA
Parand_PanWU01x14_161180	PaLTP26	1	1	SP(Sec/SPI)	8.0	5.16106	0.371921	19960.7	4.8094	0.259116	17568.8	NA
Parand_PanWU01x14_180940	PaLTP27	1	1	SP(Sec/SPI)	8.0	8.04322	0.0966667	12580.5	8.48567	-0.230435	9547.83	NA
Parand_PanWU01x14_181340	PaLTP28	1	1	SP(Sec/SPI)	8.0	8.83444	0.123932	12245.2	8.17538	-0.212222	9408.6	I
Parand_PanWU01x14_181350	PaLTP29	1	1	SP(Sec/SPI)	8.0	8.98794	0.0017094	12171.1	8.47387	-0.278889	9436.65	I
Parand_PanWU01x14_189200	PaLTP30	1	1	SP(Sec/SPI)	8.0	7.51198	0.407556	23127.7	6.73362	0.333673	19995	NA
Parand_PanWU01x14_189220	PaLTP31	1	1	SP(Sec/SPI)	8.0	5.61469	0.1	16982.9	6.18968	-0.157447	14065.4	NA
Parand_PanWU01x14_199670	PaLTP32	1	1	SP(Sec/SPI)	8.0	7.4735	0.324306	14970.2	6.26567	0.134167	12402.1	NA
Parand_PanWU01x14_199680	PaLTP33	1	1	SP(Sec/SPI)	8.0	5.44912	0.556471	18044.9	5.45588	0.367568	15885.3	NA
Parand_PanWU01x14_215270	PaLTP34	1	1	SP(Sec/SPI)	8.0	8.93276	0.588889	11888.9	8.93759	0.284615	9281.59	I
Parand_PanWU01x14_215350	PaLTP35	1	1	SP(Sec/SPI)	8.0	9.23402	0.555556	11760.8	9.35206	0.186813	9274.73	I
Parand_PanWU01x14_215360	PaLTP36	1	1	SP(Sec/SPI)	8.0	9.60419	0.429915	11799.8	9.35206	0.0967033	9086.42	I
Parand_PanWU01x14_215400	PaLTP37	1	1	SP(Sec/SPI)	8.0	9.64126	0.358621	11848	9.56706	-0.0571429	9405.83	I
Parand_PanWU01x14_215410	PaLTP38	1	1	SP(Sec/SPI)	8.0	9.27927	0.441379	11698.7	9.30261	0.0571429	9217.68	I
Parand_PanWU01x14_217110	PaLTP39	1	1	SP(Sec/SPI)	8.0	7.46958	-0.259701	14524.6	6.40117	-0.700935	11665.1	I
Parand_PanWU01x14_220710	PaLTP40	1	1	SP(Sec/SPI)	8.0	7.47714	0.485217	12231.2	4.99668	0.313043	9783.13	NA
Parand_PanWU01x14_228890	PaLTP41	1	1	SP(Sec/SPI)	8.0	8.58056	0.0908629	20893	8.44157	-0.161446	17407.8	NA
Parand_PanWU01x14_289790	PaLTP42	1	1	SP(Sec/SPI)	8.0	5.5375	-0.186294	20739.5	5.01879	-0.356497	18537.7	NA
Parand_PanWU01x14_308650	PaLTP43	1	1	SP(Sec/SPI)	8.0	9.41756	0.203226	10018	9.32614	-0.317647	7360.61	II
Parand_PanWU01x14_310340	PaLTP44	1	1	SP(Sec/SPI)	8.0	8.39851	0.313084	11495.6	8.18015	-0.00632911	8501.99	NA
Parand_PanWU01x14_325220	PaLTP45	1	1	SP(Sec/SPI)	8.0	4.66361	0.372973	19099.8	4.66457	0.138037	16833	NA
Pyrcom_PCP002860.1	PcLTP1	1	1	SP(Sec/SPI)	8.0	9.69606	0.0953704	11523.8	9.69716	-0.238554	8969.76	IV
Pyrcom_PCP003654.1	PcLTP2	1	1	SP(Sec/SPI)	8.0	9.44238	0.424561	11541.6	9.43735	0.0533333	9028.47	I
Pyrcom_PCP003685.1	PcLTP3	1	1	SP(Sec/SPI)	8.0	9.30139	0.349485	10149.1	9.3264	-0.163235	7211.5	II
Pyrcom_PCP004368.1	PcLTP4	1	1	SP(Sec/SPI)	8.0	4.81025	0.284	10343.1	4.71709	-0.0918919	7756	IV
Pyrcom_PCP004703.1	PcLTP5	1	1	SP(Sec/SPI)	8.0	8.11691	0.26	17825.8	7.6917	0.0472603	15429.8	NA
Pyrcom_PCP004874.1	PcLTP6	1	1	SP(Sec/SPI)	8.0	9.27669	0.416814	11227	9.24768	0.0674157	8901.16	I
Pyrcom_PCP005670.1	PcLTP7	1	1	SP(Sec/SPI)	8.0	7.52079	0.420513	12384.6	7.67346	0.167368	9939.65	VI
Pyrcom_PCP008226.1	PcLTP8	1	1	SP(Sec/SPI)	8.0	8.98826	0.268142	11678.6	8.84089	-0.0268817	9507	I
Pyrcom_PCP008331.1	PcLTP9	1	1	SP(Sec/SPI)	8.0	8.35718	0.184699	19167.2	7.69983	-0.000628931	16524.8	NA
Pyrcom_PCP009953.1	PcLTP10	1	1	SP(Sec/SPI)	8.0	8.43061	0.162832	11736.6	8.16623	-0.158065	9599.01	I
Pyrcom_PCP010147.1	PcLTP11	1	1	SP(Sec/SPI)	8.0	8.13515	0.358491	11324.2	8.19195	0.0566265	8926.31	NA
Pyrcom_PCP011780.1	PcLTP12	1	1	SP(Sec/SPI)	8.0	4.93541	0.711111	10458.4	5.91452	0.50641	8274.74	IX
Pyrcom_PCP012586.1	PcLTP13	1	1	SP(Sec/SPI)	8.0	8.84508	0.508621	11656.6	8.85533	0.17	9042.36	I
Pyrcom_PCP015736.1	PcLTP14	1	1	SP(Sec/SPI)	8.0	6.68662	0.275287	17982.5	6.34121	0.104027	15193.2	VIII
Pyrcom_PCP016618.1	PcLTP15	1	1	SP(Sec/SPI)	8.0	6.09259	0.116062	20738.8	6.12988	-0.0668675	17953.5	NA
Pyrcom_PCP018671.1	PcLTP16	1	1	SP(Sec/SPI)	8.0	8.12941	0.330189	11346.2	7.44542	-0.00116279	9173.51	NA
Pyrcom_PCP019331.1	PcLTP17	1	1	SP(Sec/SPI)	8.0	8.61531	0.306034	12660.9	8.47368	-0.098913	10212.8	NA
Pyrcom_PCP019402.1	PcLTP18	1	1	SP(Sec/SPI)	8.0	6.98133	-0.390476	18706.2	6.48791	-0.661268	15730.5	NA
Pyrcom_PCP020153.1	PcLTP19	1	1	SP(Sec/SPI)	8.0	4.13478	0.261751	22292.3	4.06191	0.108947	19512.9	NA
Pyrcom_PCP020154.1	PcLTP20	1	1	SP(Sec/SPI)	8.0	7.48953	0.38	20962.9	7.69432	0.185326	18174.4	NA
Pyrcom_PCP022701.1	PcLTP21	1	1	SP(Sec/SPI)	8.0	7.55586	-0.109322	12646.5	7.75764	-0.484444	9665.86	NA
Pyrcom_PCP023015.1	PcLTP22	1	1	SP(Sec/SPI)	8.0	9.41756	0.247959	10391.4	9.46681	-0.258824	7293.61	II
Pyrcom_PCP028355.1	PcLTP23	1	1	SP(Sec/SPI)	8.0	6.21503	-0.0135135	11843.9	4.81923	-0.351685	9552.03	NA
Pyrcom_PCP028439.1	PcLTP24	1	1	SP(Sec/SPI)	8.0	4.46257	0.185068	23097.3	4.53185	0.0154639	20302.9	NA
Pyrcom_PCP028440.1	PcLTP25	1	1	SP(Sec/SPI)	8.0	7.48668	0.305288	20808.6	7.69096	0.101099	18008.1	NA
Pyrcom_PCP028909.1	PcLTP26	1	1	SP(Sec/SPI)	8.0	8.90549	0.488889	10964.9	8.73174	0.177632	7817.12	IV
Pyrcom_PCP028910.1	PcLTP27	1	1	SP(Sec/SPI)	8.0	8.71395	0.480556	11060	8.50623	0.238095	8699.1	IV
Pyrcom_PCP029513.1	PcLTP28	1	1	SP(Sec/SPI)	8.0	4.60176	0.435333	15323.5	4.60262	0.170161	12794.4	VIII
Pyrcom_PCP030675.1	PcLTP29	1	1	SP(Sec/SPI)	8.0	5.97994	0.350476	10844.3	4.82832	0.0410959	7463.34	III
Pyrcom_PCP030737.1	PcLTP30	1	1	SP(Sec/SPI)	8.0	9.96154	0.584483	12154.7	10.151	0.245055	9414.37	V
Pyrcom_PCP031932.1	PcLTP31	1	1	SP(Sec/SPI)	8.0	4.28597	0.347647	16714.9	4.16939	0.117241	14300.9	NA
Pyrcom_PCP032165.1	PcLTP32	1	1	SP(Sec/SPI)	8.0	5.18624	0.316239	12814.7	4.70652	0.08125	10607	NA
Pyrcom_PCP032483.1	PcLTP33	1	1	SP(Sec/SPI)	8.0	8.82226	0.470732	12646.9	8.88544	0.160638	9665.14	I
Pyrcom_PCP032484.1	PcLTP34	1	1	SP(Sec/SPI)	8.0	9.46881	0.320168	12177.3	9.46501	-0.0548387	9573.12	I
Pyrcom_PCP033253.1	PcLTP35	1	1	SP(Sec/SPI)	8.0	8.74644	0.15625	15312.8	8.82039	-0.168376	12486.3	NA
Pyrcom_PCP033564.1	PcLTP36	1	1	SP(Sec/SPI)	8.0	8.14095	0.4	20739.9	8.4885	0.295238	17272.9	NA
Pyrcom_PCP035584.1	PcLTP37	1	1	SP(Sec/SPI)	8.0	7.5134	0.518447	10712.3	6.69884	0.138028	7193.1	III
Pyrcom_PCP037649.1	PcLTP38	1	1	SP(Sec/SPI)	8.0	8.84508	0.513675	11727.6	8.85533	0.166667	9028.33	I
Pyrcom_PCP039685.1	PcLTP39	1	1	SP(Sec/SPI)	8.0	4.05003	0.214286	15456.6	4.05003	0.0338583	13153.7	NA
Pyrcom_PCP040557.1	PcLTP40	1	1	SP(Sec/SPI)	8.0	8.42977	0.448223	20274.4	8.50378	0.334756	16834.3	NA
Pyrcom_PCP041053.1	PcLTP41	1	1	SP(Sec/SPI)	8.0	10.0293	0.567241	12119.7	10.393	0.243478	9494.46	V
Pyrcom_PCP041352.1	PcLTP42	1	1	SP(Sec/SPI)	8.0	8.56664	0.208197	18921.8	8.62963	0.00981595	16884.4	NA
Alnglu_Alngl17426S01451	AgLTP19	0	1	SP(Sec/SPI)	8.0	7.62958	-0.263816	16899.3	7.2317	-0.532031	14257	NA
Alnglu_Alngl424577S27699	AgLTP11	1	1	SP(Sec/SPI)	8.0	9.28275	0.40082	12447.7	9.30306	0.139362	9505.04	I
Alnglu_Alngl66059S34270	AgLTP3	1	1	SP(Sec/SPI)	8.0	5.14503	0.532418	17742.2	5.11883	0.41519	15183.1	NA
Alnglu_Alngl43710S41394	AgLTP38	1	1	SP(Sec/SPI)	8.0	9.04441	-0.391617	18891.6	7.80379	-0.574167	13672.4	NA
Alnglu_Alngl8683S37016	AgLTP29	1	1	SP(Sec/SPI)	8.0	9.71501	0.530833	12070.5	9.85008	0.233696	9216.05	V
Alnglu_Alngl907S06353	AgLTP1	1	1	SP(Sec/SPI)	8.0	6.49723	0.789844	12659.8	6.73459	0.549038	10174.7	NA
Alnglu_Alngl1844S08080	AgLTP20	1	1	SP(Sec/SPI)	8.0	9.11759	0.272152	8357.92	8.95461	-0.105	6287.29	NA
Alnglu_Alngl4965S04727	AgLTP16	1	1	SP(Sec/SPI)	8.0	9.17032	0.376344	9913.79	8.72065	-0.0455882	7191.34	II
Alnglu_Alngl425842S41292	AgLTP33	1	1	SP(Sec/SPI)	8.0	8.45833	0.414545	11791	8.18318	0.0264368	9417.08	VI
Alnglu_Alngl121800S14722	AgLTP32	1	1	SP(Sec/SPI)	8.0	8.37285	0.31875	11965.1	8.15972	0.0021978	9668.2	VI
Alnglu_Alngl4025S40792	AgLTP21	1	1	SP(Sec/SPI)	8.0	8.69403	0.470297	10569.5	8.49772	0.0828947	7945.29	IV
Alnglu_Alngl424577S10300	AgLTP9	1	1	SP(Sec/SPI)	8.0	9.0127	0.403361	12249.3	9.18315	0.0956522	9399.82	I
Alnglu_Alngl6865S42355	AgLTP2	1	1	SP(Sec/SPI)	8.0	4.75915	0.256897	17378.7	4.6112	0.103356	14758.6	NA
Alnglu_Alngl424540S03805	AgLTP37	1	1	SP(Sec/SPI)	8.0	4.531	0.578571	12712.6	4.05003	0.493407	9221.46	NA
Alnglu_Alngl3432S24866	AgLTP4	1	1	SP(Sec/SPI)	8.0	8.13528	0.494009	21956.3	7.68187	0.368586	19296.1	NA
Alnglu_Alngl92815S06412	AgLTP12	1	1	SP(Sec/SPI)	8.0	8.45027	0.206723	12611.8	8.68281	-0.0463158	10051.8	I
Alnglu_Alngl424615S27771	AgLTP27	1	1	SP(Sec/SPI)	8.0	8.78996	0.234783	12192.4	9.04854	-0.0824176	9568.08	V
Alnglu_Alngl16490S17725	AgLTP30	1	1	SP(Sec/SPI)	8.0	8.1191	0.19172	16532.9	7.68437	0.0607407	13930.8	VIII
Alnglu_Alngl4633S04532	AgLTP34	1	1	SP(Sec/SPI)	8.0	7.5566	0.74	12052	6.95194	0.331395	9138.45	III
Alnglu_Alngl21875S20506	AgLTP31	1	1	SP(Sec/SPI)	8.0	4.98344	0.459184	14928.1	6.17399	0.247934	12266.9	NA
Alnglu_Alngl5766S41990	AgLTP17	1	1	SP(Sec/SPI)	8.0	9.11082	0.262887	10058.9	9.03229	-0.0855072	7129.31	II
Alnglu_Alngl92815S06413	AgLTP15	1	1	SP(Sec/SPI)	8.0	6.53543	0.242373	12809.8	5.66772	0.171429	9916.42	I
Alnglu_Alngl62094S42125	AgLTP23	1	1	SP(Sec/SPI)	8.0	6.05212	0.358252	10807.8	4.54203	0.0434211	7898.12	IV
Alnglu_Alngl10396S13164	AgLTP5	1	1	SP(Sec/SPI)	8.0	6.07173	0.462632	18862.4	4.65673	0.293333	16277.2	NA
Alnglu_Alngl5766S05136	AgLTP35	1	1	SP(Sec/SPI)	8.0	9.1299	0.0956989	10007.8	8.92457	-0.285294	7359.5	II
Alnglu_Alngl11176S00319	AgLTP14	1	1	SP(Sec/SPI)	8.0	9.04196	0.494872	11934.1	8.87125	0.281522	9260.7	I
Alnglu_Alngl26933S02462	AgLTP8	1	1	SP(Sec/SPI)	8.0	6.37173	0.265854	21268.3	6.04474	0.0706897	17964.2	NA
Alnglu_Alngl59036S42056	AgLTP23	1	1	SP(Sec/SPI)	8.0	6.05212	0.358252	10807.8	4.54203	0.0434211	7898.12	IV
Alnglu_Alngl35676S25363	AgLTP25	1	1	SP(Sec/SPI)	8.0	8.65889	0.216807	12581.7	8.18589	0.0912088	9577.01	NA
Alnglu_Alngl9213S12520	AgLTP10	1	1	SP(Sec/SPI)	8.0	7.47651	0.0179487	12341.1	6.35172	-0.404348	9827.98	I
Alnglu_Alngl28372S40139	AgLTP22	1	1	SP(Sec/SPI)	8.0	8.09531	0.287255	10798.8	8.20001	-0.12	8019.31	IV
Alnglu_Alngl24475S02297	AgLTP18	1	1	SP(Sec/SPI)	8.0	8.86958	0.225773	10139.9	8.87151	-0.149275	7061.15	II
Alnglu_Alngl424615S03856	AgLTP24	1	1	SP(Sec/SPI)	8.0	8.89994	0.307692	12414.6	8.83863	-0.0195652	9692.26	NA
Alnglu_Alngl2281S39804	AgLTP13	1	1	SP(Sec/SPI)	8.0	7.51266	0.15339	12519.5	7.74763	-0.101087	9792.18	NA
Alnglu_Alngl849S06193	AgLTP7	1	1	SP(Sec/SPI)	8.0	7.44582	0.0311321	11520.4	5.23245	-0.420732	8901.03	NA
Alnglu_Alngl92815S06411	AgLTP36	1	1	SP(Sec/SPI)	8.0	8.67508	0.144444	12363.6	8.48186	-0.101075	9757.33	NA
Alnglu_Alngl36835S03308	AgLTP26	1	1	SP(Sec/SPI)	8.0	8.06765	0.159664	12371.5	8.46472	-0.207692	9417.82	V
Aratha_AT1G03103.1		1	1	SP(Sec/SPI)	8.0	8.69293	0.260819	17664	8.71053	0.0101351	15331.1	NA
Aratha_AT1G05450.2		1	1	SP(Sec/SPI)	8.0	6.49928	0.198537	20621.3	6.7031	0.0814607	17840.1	NA
Aratha_AT1G07747.1		1	1	SP(Sec/SPI)	8.0	8.81433	0.251579	10397.5	8.19163	0.0166667	7866.31	II
Aratha_AT1G18280.1		1	1	SP(Sec/SPI)	8.0	8.07881	0.209444	18072.6	8.17474	0.0417722	15713.8	VIII
Aratha_AT1G27950.1		1	1	SP(Sec/SPI)	8.0	7.5737	0.226425	19758.8	6.99054	0.051462	17486.9	NA
Aratha_AT1G32280.1		1	1	SP(Sec/SPI)	8.0	8.07713	0.191071	12026.2	8.17538	0.0337079	9383.02	VI
Aratha_AT1G36150.1		1	1	SP(Sec/SPI)	8.0	7.57797	0.153906	25906.2	7.75434	0.0468085	23703.6	NA
Aratha_AT1G43666.1		1	1	SP(Sec/SPI)	8.0	8.1298	0.330208	10580.4	7.67579	-0.0558442	8457.82	II
Aratha_AT1G43667.1		1	1	SP(Sec/SPI)	8.0	8.11317	0.236735	10848.7	7.67158	-0.167532	8487.76	II
Aratha_AT1G48750.1		1	1	SP(Sec/SPI)	8.0	8.90478	0.309574	9935.73	8.92225	-0.302941	7258.37	II
Aratha_AT1G52415.1		1	1	SP(Sec/SPI)	8.0	8.80956	0.0172414	13424.8	8.70976	-0.406522	10825.4	NA
Aratha_AT1G62790.1		1	1	SP(Sec/SPI)	8.0	8.10808	0.308	15711.3	8.15978	0.0632	13029.9	VIII
Aratha_AT1G64235.1		0	1	SP(Sec/SPI)	8.0	9.61844	-0.217073	13447.7	9.4349	-0.653535	10912.5	NA
Aratha_AT1G66850.1		1	1	SP(Sec/SPI)	8.0	8.14095	0.45098	10513.2	6.26152	-0.00512821	7969.98	II
Aratha_AT1G73550.1		1	1	SP(Sec/SPI)	8.0	8.66708	0.384211	16509.4	8.46923	0.195349	14036.4	VIII
Aratha_AT1G73560.1		1	1	SP(Sec/SPI)	8.0	7.49908	0.406122	15512.1	8.12877	0.195238	13236.3	VIII
Aratha_AT1G73890.1		1	1	SP(Sec/SPI)	8.0	8.15282	0.447668	19880.9	7.68761	0.242012	17286.6	NA
Aratha_AT1G76965.1		0	1	SP(Sec/SPI)	8.0	9.91525	-0.174332	19373.1	9.96083	-0.471429	16594.6	NA
Aratha_AT2G13295.1		1	1	SP(Sec/SPI)	8.0	8.63349	0.200885	12605.7	8.10137	-0.0824176	10108.6	NA
Aratha_AT2G13820.1		1	1	SP(Sec/SPI)	8.0	6.51809	0.619527	16816.3	6.31813	0.530137	14351.3	NA
Aratha_AT2G14846.1		1	1	SP(Sec/SPI)	8.0	8.66599	0.631313	10631.7	8.16848	0.376923	8385.93	II
Aratha_AT2G15325.1		1	1	SP(Sec/SPI)	8.0	6.68815	0.153719	13383.5	5.23302	-0.160638	10311.8	I
Aratha_AT2G16592.1		1	1	SP(Sec/SPI)	8.0	9.62038	0.383168	11283.7	9.43638	-0.0905405	8429.17	NA
Aratha_AT2G16594.1		1	1	SP(Sec/SPI)	8.0	9.40892	0.410784	11331.8	9.18347	-0.0186667	8379.99	NA
Aratha_AT2G18370.1		1	1	SP(Sec/SPI)	8.0	5.08592	0.45	11788.5	4.60273	0.257609	9092.23	I
Aratha_AT2G37870.1		1	1	SP(Sec/SPI)	8.0	10.1069	0.335652	11984.5	10.4765	0.0130435	9574.51	V
Aratha_AT2G38530.1		1	1	SP(Sec/SPI)	8.0	9.32292	0.354237	11938	9.41221	-0.00322581	9475.88	I
Aratha_AT2G38540.1		1	1	SP(Sec/SPI)	8.0	9.30061	0.474576	11754.8	9.38094	0.16129	9280.66	I
Aratha_AT2G44290.1		1	1	SP(Sec/SPI)	8.0	6.05042	0.155122	21578.7	5.73974	0.0104972	19004.5	NA
Aratha_AT2G44300.1		1	1	SP(Sec/SPI)	8.0	6.39492	0.0882353	21705.8	6.05491	-0.118994	19136.6	NA
Aratha_AT2G48140.1		1	1	SP(Sec/SPI)	8.0	8.15894	0.3645	20144.4	8.51178	0.272778	18060.8	NA
Aratha_AT3G07450.1		1	1	SP(Sec/SPI)	8.0	9.2716	0.689623	11231.6	8.95332	0.527059	8805.5	IX
Aratha_AT3G08770.2		1	1	SP(Sec/SPI)	8.0	8.04735	0.203419	12325.2	8.19214	-0.0744898	10330.7	I
Aratha_AT3G11825.1		0	1	SP(Sec/SPI)	8.0	9.20533	0.157	11299.6	9.10037	-0.219753	9164.84	NA
Aratha_AT3G18280.1		1	1	SP(Sec/SPI)	8.0	9.69451	0.432292	10274.5	9.7535	-0.160294	7371.77	II
Aratha_AT3G22570.1		1	1	SP(Sec/SPI)	8.0	4.87004	0.275862	12579.4	4.6428	-0.184783	10117.3	NA
Aratha_AT3G22580.1		1	1	SP(Sec/SPI)	8.0	4.95331	0.199213	14021.2	4.54743	-0.162376	11155.5	NA
Aratha_AT3G22600.1		1	1	SP(Sec/SPI)	8.0	5.04215	0.0405882	17305.4	4.93001	-0.181507	14681.1	NA
Aratha_AT3G22620.1		1	1	SP(Sec/SPI)	8.0	6.09834	0.151232	20778.7	4.76597	-0.0467033	18600.9	NA
Aratha_AT3G51590.1		1	1	SP(Sec/SPI)	8.0	7.44195	0.405882	12571.6	7.39529	0.232632	9945.42	I
Aratha_AT3G51600.1		1	1	SP(Sec/SPI)	8.0	10.4338	0.128814	12494.5	11.2376	-0.2	9891.31	I
Aratha_AT3G52130.1		1	1	SP(Sec/SPI)	8.0	6.11459	0.5096	13277.9	4.7679	0.20101	10484.2	IX
Aratha_AT3G53980.1		1	1	SP(Sec/SPI)	8.0	8.4027	0.25614	11722.6	8.48573	-0.157143	9361.66	V
Aratha_AT3G57310.1		1	1	SP(Sec/SPI)	8.0	8.83489	0.5	11138.4	8.12045	0.313924	8504.06	II
Aratha_AT3G58550.1		1	1	SP(Sec/SPI)	8.0	8.73922	-0.0440678	19291.3	8.44782	-0.212162	16032.3	NA
Aratha_AT3G59455.1		0	1	SP(Sec/SPI)	8.0	9.22209	0.103125	11046.3	9.11449	-0.313889	8427.06	NA
Aratha_AT4G08670.1		1	1	SP(Sec/SPI)	8.0	6.69026	0.204327	20851.6	5.754	0.0568306	18171.3	NA
Aratha_AT4G12360.1		1	1	SP(Sec/SPI)	8.0	5.63385	0.562733	16330	5.65528	0.396377	14045.3	NA
Aratha_AT4G12530.1		1	1	SP(Sec/SPI)	8.0	7.48515	0.84359	12364.8	6.69429	0.689655	9153.86	XI
Aratha_AT4G12545.1		1	1	SP(Sec/SPI)	8.0	8.11298	0.844444	11194.2	7.40808	0.751765	8708.29	NA
Aratha_AT4G12550.1		1	1	SP(Sec/SPI)	8.0	8.15288	0.778378	11623.7	7.40637	0.723864	9067.7	XI
Aratha_AT4G12825.1		1	1	SP(Sec/SPI)	8.0	8.11633	0.452632	10549.6	6.7193	-0.01	7732.99	II
Aratha_AT4G14805.1		1	1	SP(Sec/SPI)	8.0	4.31569	0.187671	23546.7	4.20594	0.0532995	21262.9	NA
Aratha_AT4G14815.1		1	1	SP(Sec/SPI)	8.0	8.61718	0.183974	16773.3	7.73291	-0.0373134	14267	NA
Aratha_AT4G22490.1		1	1	SP(Sec/SPI)	8.0	8.17783	0.570833	12779.9	8.22805	0.370408	10522.2	NA
Aratha_AT4G22505.1		1	1	SP(Sec/SPI)	8.0	12	-0.870943	55216.9	12	-0.952976	52380.5	NA
Aratha_AT4G22513.1		1	1	SP(Sec/SPI)	8.0	8.17796	0.991304	12140.5	7.70438	0.938202	9288.02	NA
Aratha_AT4G22517.1		1	1	SP(Sec/SPI)	8.0	8.76849	0.93913	12222.6	8.54601	0.870787	9370.17	NA
Aratha_AT4G22520.1		1	1	SP(Sec/SPI)	8.0	9.33252	0.719492	12850.3	8.7886	0.608791	9837.61	NA
Aratha_AT4G22610.1		1	1	SP(Sec/SPI)	8.0	5.08598	0.470492	13188.2	4.71709	0.294949	10685.2	NA
Aratha_AT4G22640.1		1	1	SP(Sec/SPI)	8.0	4.70299	0.358621	12504.4	4.6515	0.052809	9676.01	NA
Aratha_AT4G22666.1		1	1	SP(Sec/SPI)	8.0	4.73295	0.05	16586.7	4.73357	-0.21087	14328	NA
Aratha_AT4G27140.1		1	1	SP(Sec/SPI)	8.0	5.63288	-0.584756	19013.6	5.38995	-0.928671	16790.8	NA
Aratha_AT4G27150.1		1	1	SP(Sec/SPI)	8.0	6.7978	-0.524706	19361	6.27823	-0.822819	17074.2	NA
Aratha_AT4G27160.1		1	1	SP(Sec/SPI)	8.0	8.02981	-0.50122	18762.3	7.49839	-0.815385	16509.4	NA
Aratha_AT4G27170.1		1	1	SP(Sec/SPI)	8.0	7.47049	-0.516265	19168.8	6.68599	-0.850345	16946.1	NA
Aratha_AT4G30880.1		1	1	SP(Sec/SPI)	8.0	8.69364	0.325688	11459.5	8.48251	-0.0428571	8968.44	VI
Aratha_AT4G33355.1		1	1	SP(Sec/SPI)	8.0	8.84508	0.184034	12639.8	8.47393	0.021978	9514	I
Aratha_AT5G01870.1		1	1	SP(Sec/SPI)	8.0	9.35315	0.418966	12325.6	9.42916	0.156383	9922.6	I
Aratha_AT5G05960.1		1	1	SP(Sec/SPI)	8.0	9.30003	0.115517	12442.7	9.32569	-0.167033	9530.14	V
Aratha_AT5G07230.1		1	1	SP(Sec/SPI)	8.0	5.90116	0.671429	9282.83	4.68424	0.273134	6882.84	III
Aratha_AT5G09370.1		1	1	SP(Sec/SPI)	8.0	8.45118	0.556329	16163.8	8.48593	0.456716	13624.9	NA
Aratha_AT5G38160.1		1	1	SP(Sec/SPI)	8.0	7.49777	0.27767	10886.6	5.63572	-0.105063	8309.31	II
Aratha_AT5G38170.1		1	1	SP(Sec/SPI)	8.0	8.11852	0.28835	10935.7	6.00984	-0.197468	8342.49	II
Aratha_AT5G38180.1		1	1	SP(Sec/SPI)	8.0	8.11865	0.342105	10836.1	6.42067	-0.170423	8126.58	II
Aratha_AT5G38195.1		1	1	SP(Sec/SPI)	8.0	7.46997	0.457895	10408.5	4.76808	0.0408451	7717.95	II
Aratha_AT5G44265.1		1	1	SP(Sec/SPI)	8.0	8.60551	0.216667	14500.1	8.62776	0.00842105	10991.9	NA
Aratha_AT5G48485.1		1	1	SP(Sec/SPI)	8.0	4.79314	0.252941	10701.5	4.50002	-0.188158	7973.98	IV
Aratha_AT5G48490.1		1	1	SP(Sec/SPI)	8.0	6.51411	0.291089	10753.6	4.99941	-0.0907895	8078.21	IV
Aratha_AT5G52160.1		1	1	SP(Sec/SPI)	8.0	6.07151	0.45	10068.7	5.00572	0.0125	6790.66	III
Aratha_AT5G54740.1		1	1	SP(Sec/SPI)	8.0	7.53596	-0.469091	18870.5	6.78035	-0.84	16741.8	NA
Aratha_AT5G55410.2		1	1	SP(Sec/SPI)	8.0	9.0292	0.299091	12265.7	8.71247	0.23375	8893.61	IV
Aratha_AT5G55450.1		1	1	SP(Sec/SPI)	8.0	8.4798	0.190385	11003.9	8.20349	0.027027	7779.01	IV
Aratha_AT5G55460.1		1	1	SP(Sec/SPI)	8.0	8.69338	0.330275	11690.8	8.89659	0.176623	8302.85	IV
Aratha_AT5G56480.1		1	1	SP(Sec/SPI)	8.0	5.30918	0.164602	12225.3	5.26917	0.00222222	9582.1	VI
Aratha_AT5G59310.1		1	1	SP(Sec/SPI)	8.0	9.11346	0.516964	11405.4	9.2032	0.152809	8854.29	I
Aratha_AT5G59320.1		1	1	SP(Sec/SPI)	8.0	9.03797	0.497391	11693.7	9.2032	0.132609	9220.68	I
Aratha_AT5G62065.1		1	1	SP(Sec/SPI)	8.0	4.05003	0.428333	12853.6	4.05003	0.223469	10444.6	NA
Aratha_AT5G62080.1		1	1	SP(Sec/SPI)	8.0	4.59364	0.610526	9779.35	4.4375	0.135385	6635.53	III
Aratha_AT5G64080.1		1	1	SP(Sec/SPI)	8.0	6.47518	0.643407	17971.5	6.4342	0.512338	15096.1	NA
Casgla_Casgl169S10105	CgLTP1	1	1	SP(Sec/SPI)	8.0	9.97166	0.378689	12617.1	10.151	0.126087	9369.24	V
Casgla_Casgl177S03931	CgLTP2	1	1	SP(Sec/SPI)	8.0	8.08532	0.24188	12871.1	5.75054	0.0844444	9817.34	I
Casgla_Casgl21S11411	CgLTP3	1	1	SP(Sec/SPI)	8.0	9.76388	0.265812	12589	9.66292	-0.0482353	9122.82	VI
Casgla_Casgl260S12991	CgLTP4	1	1	SP(Sec/SPI)	8.0	8.84476	0.130508	12225.3	8.47864	-0.167033	9373.73	V
Casgla_Casgl267S24774	CgLTP5	1	1	SP(Sec/SPI)	8.0	9.32324	-0.0554545	12378.4	9.1796	-0.436364	10043.6	NA
Casgla_Casgl277S01117	CgLTP6	0	1	SP(Sec/SPI)	8.0	8.12155	-0.340909	17162.7	7.25978	-0.614615	14567.4	NA
Casgla_Casgl344S25197	CgLTP7	1	1	SP(Sec/SPI)	8.0	8.60119	0.363303	12018.4	8.695	0.0892857	9296.01	NA
Casgla_Casgl369S16687	CgLTP8	1	1	SP(Sec/SPI)	8.0	4.54032	0.173529	10724.6	4.1645	-0.112658	8223.46	IV
Casgla_Casgl428S17651	CgLTP9	1	1	SP(Sec/SPI)	8.0	8.67475	0.480508	11917.8	8.4858	0.292391	9230.56	I
Casgla_Casgl428S17652	CgLTP10	1	1	SP(Sec/SPI)	8.0	9.00116	0.255932	12145.1	8.87364	-0.0478261	9485.83	I
Casgla_Casgl43S17751	CgLTP11	1	1	SP(Sec/SPI)	8.0	6.67502	0.541758	17683.1	6.05838	0.482803	15087	NA
Casgla_Casgl46S02064	CgLTP12	1	1	SP(Sec/SPI)	8.0	8.87996	0.470476	10831.8	8.72149	0.190789	7841.21	IV
Casgla_Casgl47S25517	CgLTP13	1	1	SP(Sec/SPI)	8.0	7.47696	0.345614	12159.2	7.68181	-0.0333333	9044.51	VI
Casgla_Casgl47S25518	CgLTP14	1	1	SP(Sec/SPI)	8.0	7.47696	0.345614	12159.2	7.68181	-0.0333333	9044.51	VI
Casgla_Casgl532S02267	CgLTP15	1	1	SP(Sec/SPI)	8.0	9.32182	0.223913	9774.59	9.3264	-0.314706	7313.55	II
Casgla_Casgl53S05635	CgLTP16	1	1	SP(Sec/SPI)	8.0	6.14102	0.228226	13365.3	4.85174	-0.115464	10515.8	III
Casgla_Casgl53S05638	CgLTP17	1	1	SP(Sec/SPI)	8.0	4.9835	0.632773	12374.4	4.3299	0.481609	8969.23	NA
Casgla_Casgl63S02364	CgLTP18	1	1	SP(Sec/SPI)	8.0	8.86938	0.343878	10316.1	9.03365	-0.08	7456.71	II
Casgla_Casgl63S02365	CgLTP19	1	1	SP(Sec/SPI)	8.0	9.21049	0.332292	9902.82	9.16471	-0.158824	7064.24	II
Casgla_Casgl70S02588	CgLTP20	1	1	SP(Sec/SPI)	8.0	8.13509	0.305607	21633.7	8.18628	0.167725	19107.6	NA
Casgla_Casgl70S21223	CgLTP21	1	1	SP(Sec/SPI)	8.0	5.09547	0.178977	17667.8	4.59455	-0.0306667	14973.5	NA
Casgla_Casgl78S06028	CgLTP22	1	1	SP(Sec/SPI)	8.0	9.43239	-0.108065	13422.5	9.30016	-0.547573	11300.9	I
Casgla_Casgl96S23427	CgLTP23	1	1	SP(Sec/SPI)	8.0	8.41546	0.353623	21110.3	8.49605	0.200552	18281.9	NA
Chafas_Chafa11987S14659	CfLTP1	1	1	SP(Sec/SPI)	8.0	8.67462	0.138333	12675.6	8.69435	-0.140217	9456.78	NA
Chafas_Chafa14180S15610	CfLTP2	1	1	SP(Sec/SPI)	8.0	5.27156	0.266102	12537.6	4.92967	-0.107609	9857.19	I
Chafas_Chafa1525S00913	CfLTP3	1	1	SP(Sec/SPI)	8.0	9.01534	0.368627	10810	8.69222	-0.0905405	7938.41	IV
Chafas_Chafa1681S16827	CfLTP4	1	1	SP(Sec/SPI)	8.0	9.25768	-0.01875	13725	8.88505	-0.287912	9594.98	V
Chafas_Chafa23461S19039	CfLTP5	1	1	SP(Sec/SPI)	8.0	8.92057	0.341322	12620.9	9.14737	0.0892473	9656.28	I
Chafas_Chafa2599S01977	CfLTP6	1	1	SP(Sec/SPI)	8.0	4.6569	0.899099	11223.2	4.21918	0.805814	8718.19	NA
Chafas_Chafa2661S02072	CfLTP7	1	1	SP(Sec/SPI)	8.0	8.15849	0.462222	9482.25	8.2022	0.15	8021.39	IV
Chafas_Chafa301S02288	CfLTP8	1	1	SP(Sec/SPI)	8.0	9.22583	0.244792	10302.5	9.16342	-0.170588	7174.4	II
Chafas_Chafa3105S31803	CfLTP9	1	1	SP(Sec/SPI)	8.0	9.31931	0.369231	13154.4	9.38526	0.012381	10735.4	I
Chafas_Chafa3168S31815	CfLTP10	1	1	SP(Sec/SPI)	8.0	6.39435	0.232258	16289.6	5.877	0.00737705	12909.7	NA
Chafas_Chafa3354S02468	CfLTP11	1	1	SP(Sec/SPI)	8.0	9.38391	0.186957	9878.7	9.3264	-0.15	7276.53	II
Chafas_Chafa3431S02524	CfLTP12	1	1	SP(Sec/SPI)	8.0	8.17764	-0.448684	17265.7	7.81848	-0.68254	14332.1	NA
Chafas_Chafa3492S21398	CfLTP13	1	1	SP(Sec/SPI)	8.0	9.40389	0.28871	12660	9.28146	-0.00744681	9622.1	I
Chafas_Chafa371S02668	CfLTP14	1	1	SP(Sec/SPI)	8.0	9.30023	0.365217	12048.2	9.38062	0.052809	9286.75	I
Chafas_Chafa3919S09567	CfLTP15	1	1	SP(Sec/SPI)	8.0	6.04258	0.226984	14061.3	5.74343	-0.132407	12153.8	NA
Chafas_Chafa3939S22127	CfLTP16	1	1	SP(Sec/SPI)	8.0	4.59091	0.199034	20914.6	4.59131	-0.0142077	18427.6	NA
Chafas_Chafa397S22185	CfLTP17	1	1	SP(Sec/SPI)	8.0	8.4885	0.378281	22585.8	7.70421	0.254922	19616.2	NA
Chafas_Chafa464S23132	CfLTP18	1	1	SP(Sec/SPI)	8.0	8.92057	0.133714	17599.9	8.69235	-0.100667	14963.4	NA
Chafas_Chafa4992S10284	CfLTP19	1	1	SP(Sec/SPI)	8.0	5.26195	0.0449275	15228.8	4.67293	-0.281651	11949.7	NA
Chafas_Chafa556S03458	CfLTP20	1	1	SP(Sec/SPI)	8.0	8.07816	0.371212	20112	7.72217	0.119767	17408.5	NA
Chafas_Chafa6080S10919	CfLTP21	1	1	SP(Sec/SPI)	8.0	7.59905	0.563514	15650.4	7.10541	0.312903	13313.4	IV
Chafas_Chafa6080S24968	CfLTP22	1	1	SP(Sec/SPI)	8.0	8.85642	0.391057	13117.6	8.49482	0.260215	10141	IV
Chafas_Chafa6281S10997	CfLTP23	1	1	SP(Sec/SPI)	8.0	4.71601	0.7725	12455.6	4.45808	0.620213	9766.4	NA
Chafas_Chafa6405S03833	CfLTP24	1	1	SP(Sec/SPI)	8.0	7.52425	0.265421	11761.1	6.64422	-0.165517	9392.82	IV
Chafas_Chafa6496S11116	CfLTP25	1	1	SP(Sec/SPI)	8.0	9.84485	0.189928	14574.4	9.95374	-0.0198198	11350.4	V
Chafas_Chafa751S04264	CfLTP26	1	1	SP(Sec/SPI)	8.0	6.55055	0.0401575	13351.3	5.77839	-0.396262	11395.9	I
Chafas_Chafa792S26989	CfLTP27	1	1	SP(Sec/SPI)	8.0	6.53281	0.281347	19865.6	5.76134	0.0377907	17607.7	NA
Chafas_Chafa7990S32437	CfLTP28	1	1	SP(Sec/SPI)	8.0	5.60594	0.519792	18842.3	5.0409	0.355556	16614.6	NA
Chafas_Chafa8198S11853	CfLTP29	1	1	SP(Sec/SPI)	8.0	9.32479	0.367308	10903.9	9.22415	-0.0142857	8071.48	IV
Chafas_Chafa8606S27608	CfLTP30	1	1	SP(Sec/SPI)	8.0	8.71272	0.559821	11801.1	7.6913	0.287209	9061.57	IX
Chafas_Chafa862S27643	CfLTP31	1	1	SP(Sec/SPI)	8.0	8.39038	0.316296	14158.6	8.17009	0.0752294	11431.2	NA
Chafas_Chafa95191S28784	CfLTP32	1	1	SP(Sec/SPI)	8.0	5.61429	0.437908	16572.2	6.04076	0.234127	13416.5	NA
Chafas_Chafa95222S12616	CfLTP33	1	1	SP(Sec/SPI)	8.0	8.46652	0.245545	10714.6	8.71917	-0.0794118	7080.11	II
Chafas_Chafa95284S32657	CfLTP34	1	1	SP(Sec/SPI)	8.0	4.80809	0.068	13468.5	4.50309	-0.240816	10588.1	NA
Chafas_Chafa95381S05222	CfLTP35	1	1	SP(Sec/SPI)	8.0	8.35415	0.493966	11789.7	8.46194	0.243333	9089.45	I
Chafas_Chafa95437S12853	CfLTP36	1	1	SP(Sec/SPI)	8.0	8.68365	0.394118	14498	4.54208	0.405556	11331.1	NA
Chafas_Chafa95448S05269	CfLTP37	1	1	SP(Sec/SPI)	8.0	8.83425	0.763636	12808.5	8.82941	0.540426	9829.79	XI
Chafas_Chafa95637S13075	CfLTP38	1	1	SP(Sec/SPI)	8.0	8.04838	0.250833	12418.3	6.24799	-0.251111	9389.41	I
Chafas_Chafa95646S30241	CfLTP39	1	1	SP(Sec/SPI)	8.0	8.12941	0.491083	16790.8	7.67738	0.395522	14288.5	NA
Chafas_Chafa9599S30623	CfLTP40	1	1	SP(Sec/SPI)	8.0	8.57444	0.0375	20033.5	8.4308	-0.198765	17578.3	NA
Chafas_Chafa96039S30700	CfLTP41	1	1	SP(Sec/SPI)	8.0	7.43439	0.263871	16115.3	4.93859	0.0432	12972.5	VIII
Cucsat_evm.model.Chr4.376	CsLTP1	1	1	SP(Sec/SPI)	8.0	8.15262	0.234653	10758.6	8.208	-0.0828947	8142.4	IV
Cucsat_evm.model.Chr3.288	CsLTP2	1	1	SP(Sec/SPI)	8.0	8.85275	0.222535	15456.8	8.7525	0.0321739	12541.3	NA
Cucsat_evm.model.Chr1.682	CsLTP3	1	1	SP(Sec/SPI)	8.0	9.40905	0.298889	9689.67	9.43716	-0.0764706	7278.65	II
Cucsat_evm.model.Chr7.1936	CsLTP4	1	1	SP(Sec/SPI)	8.0	8.73071	-0.00507614	21081.4	8.14224	-0.0732558	17943.5	NA
Cucsat_evm.model.Chr3.1968	CsLTP5	1	1	SP(Sec/SPI)	8.0	5.62214	0.280272	15516.9	4.92131	0.0724138	12285.9	NA
Cucsat_evm.model.Chr3.219	CsLTP6	1	1	SP(Sec/SPI)	8.0	9.1161	0.261818	12002.2	9.11946	-0.110976	9071.55	NA
Cucsat_evm.model.Chr5.657	CsLTP7	1	1	SP(Sec/SPI)	8.0	8.78209	0.483333	13284.6	8.68449	0.177228	10638.4	XI
Cucsat_evm.model.Chr1.2906	CsLTP8	1	1	SP(Sec/SPI)	8.0	4.49695	0.232222	18238.7	4.57266	-0.00512821	15916.8	NA
Cucsat_evm.model.Chr3.305	CsLTP9	1	1	SP(Sec/SPI)	8.0	5.16407	0.516327	15124.5	5.48192	0.196667	12403.2	NA
Cucsat_evm.model.Chr4.1031	CsLTP10	1	1	SP(Sec/SPI)	8.0	9.18025	0.321875	10022.9	9.04815	-0.0279412	7182.44	II
Cucsat_evm.model.Chr3.534	CsLTP11	1	1	SP(Sec/SPI)	8.0	5.936	-0.594964	16078.3	5.95766	-1.03025	14056.8	NA
Cucsat_evm.model.Chr4.1030	CsLTP12	1	1	SP(Sec/SPI)	8.0	7.45071	0.21068	11078.7	6.32654	-0.240506	8532.57	NA
Cucsat_evm.model.Chr5.1413	CsLTP13	1	1	SP(Sec/SPI)	8.0	8.39722	-0.00759494	32070.7	8.46723	-0.147619	29843.9	NA
Cucsat_evm.model.Chr5.659	CsLTP14	1	1	SP(Sec/SPI)	8.0	7.46923	0.931818	11387.6	6.35491	0.755294	8741.44	XI
Cucsat_evm.model.Chr1.716	CsLTP15	1	1	SP(Sec/SPI)	8.0	4.59784	0.158857	18678.3	4.47774	-0.105263	16239.4	NA
Cucsat_evm.model.Chr3.1652	CsLTP16	1	1	SP(Sec/SPI)	8.0	5.80476	0.474194	9428.91	4.37009	0.186364	6668.57	III
Cucsat_evm.model.Chr4.1032	CsLTP17	1	1	SP(Sec/SPI)	8.0	8.63917	0.480851	9674.36	8.49411	0.0338235	6994.04	II
Cucsat_evm.model.Chr7.1942	CsLTP18	1	1	SP(Sec/SPI)	8.0	8.65748	0.446218	12179.2	7.38994	0.106522	9284.54	I
Cucsat_evm.model.Chr3.1292	CsLTP19	1	1	SP(Sec/SPI)	8.0	5.97676	0.180473	17172.2	5.41047	-0.0186207	14675.2	NA
Cucsat_evm.model.Chr5.660	CsLTP20	1	1	SP(Sec/SPI)	8.0	7.46923	0.931818	11387.6	6.35491	0.755294	8741.44	XI
Cucsat_evm.model.Chr1.2920	CsLTP21	1	1	SP(Sec/SPI)	8.0	6.17638	0.14492	19959.9	6.20263	-0.0785276	17451.9	NA
Cucsat_evm.model.Chr7.1911	CsLTP22	1	1	SP(Sec/SPI)	8.0	8.13818	0.616346	11270.4	6.69128	0.509091	8244.69	IX
Cucsat_evm.model.Chr7.1650	CsLTP23	1	1	SP(Sec/SPI)	8.0	8.46658	-0.174497	16444.8	8.48941	-0.434921	13866.7	NA
Cucsat_evm.model.Chr3.3016	CsLTP24	1	1	SP(Sec/SPI)	8.0	9.21487	0.425424	12073.2	9.20281	0.113978	9379.66	I
Cucsat_evm.model.Chr7.1019	CsLTP25	1	1	SP(Sec/SPI)	8.0	5.13469	0.377	20396.4	5.09979	0.200575	17561	NA
Cucsat_evm.model.Chr1.3409	CsLTP26	1	1	SP(Sec/SPI)	8.0	8.84508	-0.166667	9842.52	8.68204	-0.439706	7703.94	II
Cucsat_evm.model.Chr4.1647	CsLTP27	1	1	SP(Sec/SPI)	8.0	9.23975	0.4104	12966.2	9.14621	0.05	9875.44	I
Cucsat_evm.model.Chr3.797	CsLTP28	1	1	SP(Sec/SPI)	8.0	9.04184	0.2075	12722.9	8.97846	-0.192632	10034.7	I
Cucsat_evm.model.Chr3.533	CsLTP29	1	1	SP(Sec/SPI)	8.0	8.51403	-0.664828	16917.2	8.18215	-1.1	14700.4	NA
Cucsat_evm.model.Chr3.469	CsLTP30	1	1	SP(Sec/SPI)	8.0	9.40924	0.432432	11938.3	9.27231	-0.00487805	8980.53	NA
Cucsat_evm.model.Chr5.2101	CsLTP31	1	1	SP(Sec/SPI)	8.0	8.05624	0.140212	19871.7	5.32692	-0.0160494	17124.3	NA
Cucsat_evm.model.Chr4.1028	CsLTP32	1	1	SP(Sec/SPI)	8.0	8.08222	0.34902	10951.1	7.65589	-0.205882	7532.87	II
Cucsat_evm.model.Chr3.3382	CsLTP33	1	1	SP(Sec/SPI)	8.0	6.86043	0.343689	10877.9	6.27704	-0.03625	8500.83	NA
Cucsat_evm.model.Chr5.204	CsLTP34	1	1	SP(Sec/SPI)	8.0	9.69703	0.4675	12368.9	9.73558	0.073913	9459.32	V
Cucsat_evm.model.Chr6.135	CsLTP35	1	1	SP(Sec/SPI)	8.0	8.37465	-0.0186992	13373.6	8.46136	-0.184375	10290.9	V
Cucsat_evm.model.Chr4.1027	CsLTP36	1	1	SP(Sec/SPI)	8.0	8.94236	0.152128	10040.8	8.87106	-0.289706	7382.53	II
Datglo_Datgl831S35471	DgLTP1	1	1	SP(Sec/SPI)	8.0	5.02044	0.0620513	20107.7	4.63399	-0.0335366	16650.4	NA
Datglo_Datgl2066S24128	DgLTP2	1	1	SP(Sec/SPI)	8.0	6.03189	0.628729	17915.6	5.11883	0.53481	15375.5	NA
Datglo_Datgl1028S15250	DgLTP3	1	1	SP(Sec/SPI)	8.0	6.68406	0.0743363	12187.2	5.69972	-0.274157	9628.98	I
Datglo_Datgl78S13288	DgLTP4	1	1	SP(Sec/SPI)	8.0	6.0407	0.485294	18970.2	5.15441	0.393103	16095.6	VIII
Datglo_Datgl2053S24097	DgLTP5	1	1	SP(Sec/SPI)	8.0	8.48038	-0.0918129	17936	7.70102	-0.165035	14721.3	NA
Datglo_Datgl170S22611	DgLTP6	1	1	SP(Sec/SPI)	8.0	9.26651	-0.00882353	14860.5	8.80872	-0.294231	11380.2	IV
Datglo_Datgl2053S24101	DgLTP7	1	1	SP(Sec/SPI)	8.0	5.61469	0.260465	22012.3	4.99606	0.151596	18951.5	NA
Datglo_Datgl554S32198	DgLTP8	1	1	SP(Sec/SPI)	8.0	5.10735	0.376471	17588.1	4.79263	0.148951	14722.6	VIII
Datglo_Datgl703S12526	DgLTP9	1	1	SP(Sec/SPI)	8.0	5.47544	0.26732	16745.3	5.10433	0.0936508	13850.8	V
Datglo_Datgl292S27168	DgLTP10	1	1	SP(Sec/SPI)	8.0	8.14089	0.524155	21388.9	8.19195	0.324118	17570.2	NA
Datglo_Datgl712S12643	DgLTP11	1	1	SP(Sec/SPI)	8.0	6.0079	0.564286	10218	5.21176	0.398438	6614.61	III
Datglo_Datgl191S23445	DgLTP12	1	1	SP(Sec/SPI)	8.0	9.4202	0.248305	12608.7	9.5777	-0.103191	10106.6	I
Datglo_Datgl110S00661	DgLTP13	1	1	SP(Sec/SPI)	8.0	8.83019	0.240206	10246.9	8.93888	-0.208824	7285.37	II
Datglo_Datgl79S34884	DgLTP14	1	1	SP(Sec/SPI)	8.0	4.85453	0.346561	18973.5	6.09078	0.208876	16894.9	NA
Datglo_Datgl216S05439	DgLTP15	1	1	SP(Sec/SPI)	8.0	8.11323	0.322222	12364.6	8.17009	0.0901099	9720.36	I
Datglo_Datgl389S09319	DgLTP16	1	1	SP(Sec/SPI)	8.0	7.44144	0.091453	12379.4	7.74195	-0.275	10110.5	I
Datglo_Datgl297S07730	DgLTP17	1	1	SP(Sec/SPI)	8.0	7.44553	-0.0296117	21670.8	5.36398	-0.213333	18841.2	NA
Datglo_Datgl1056S00245	DgLTP18	1	1	SP(Sec/SPI)	8.0	8.0723	0.38932	11107.2	8.1808	0.263158	8298.76	IV
Datglo_Datgl754S34477	DgLTP19	1	1	SP(Sec/SPI)	8.0	9.60929	0.280165	12433.9	9.50465	0.0989899	10070	V
Datglo_Datgl691S33596	DgLTP20	1	1	SP(Sec/SPI)	8.0	5.52773	0.0763314	17194.2	5.07535	-0.103448	14697.2	NA
Datglo_Datgl79S34882	DgLTP21	1	1	SP(Sec/SPI)	8.0	8.86745	0.350691	22367.9	8.19427	0.200515	19991.9	NA
Datglo_Datgl1169S01195	DgLTP22	1	1	SP(Sec/SPI)	8.0	9.08264	0.230172	11954.9	9.18251	-0.152747	9376.65	I
Datglo_Datgl578S11562	DgLTP23	1	1	SP(Sec/SPI)	8.0	6.67269	0.0807692	10870.6	7.70904	-0.148684	7995.24	IV
Datglo_Datgl226S24983	DgLTP24	1	1	SP(Sec/SPI)	8.0	5.77833	-0.702667	17370.6	5.32748	-1.15197	14985.7	NA
Datglo_Datgl692S12394	DgLTP25	1	1	SP(Sec/SPI)	8.0	6.66536	0.635088	12082.3	7.70574	0.264894	9977.73	VI
Datglo_Datgl169S22467	DgLTP26	1	1	SP(Sec/SPI)	8.0	8.81968	0.511111	11520.8	7.45673	0.34625	8460.87	IX
Datglo_Datgl388S16961	DgLTP27	1	1	SP(Sec/SPI)	8.0	9.07646	-0.71745	17181.3	8.92147	-1.16694	14618.2	NA
Datglo_Datgl1028S00130	DgLTP28	1	1	SP(Sec/SPI)	8.0	6.04116	0.169912	12099.1	5.69972	-0.125843	9582.01	I
Datglo_Datgl79S13424	DgLTP29	1	1	SP(Sec/SPI)	8.0	6.66269	-0.511801	18437.1	6.35582	-0.769784	15902.9	NA
Datglo_Datgl418S30295	DgLTP30	1	1	SP(Sec/SPI)	8.0	5.01254	0.259172	17709.5	4.69214	0.176429	14546.6	NA
Datglo_Datgl1359S02113	DgLTP31	1	1	SP(Sec/SPI)	8.0	6.15569	0.434615	13483.6	4.98111	0.297826	9260.52	I
Datglo_Datgl1093S18269	DgLTP32	1	1	SP(Sec/SPI)	8.0	9.11282	0.3	11987.2	9.08239	0.114458	8867.48	NA
Datglo_Datgl1515S21190	DgLTP33	1	1	SP(Sec/SPI)	8.0	8.38445	0.128814	12283.2	8.46678	-0.234737	9690.02	V
Distri_Distr1006S29878	DtLTP1	1	1	SP(Sec/SPI)	8.0	8.8532	0.310656	13056.4	8.17338	0.0393617	10258.9	IV
Distri_Distr1123S12187	DtLTP2	1	1	SP(Sec/SPI)	8.0	5.15253	0.305298	16070.7	4.99941	0.0622951	12959.8	VIII
Distri_Distr1186S00349	DtLTP3	1	1	SP(Sec/SPI)	8.0	8.47419	0.374312	11359.3	8.49502	0.15	8795.24	IV
Distri_Distr1323S00590	DtLTP4	1	1	SP(Sec/SPI)	8.0	6.05144	0.276768	10263.2	4.77745	0.0144737	7776.04	IV
Distri_Distr1349S00640	DtLTP5	1	1	SP(Sec/SPI)	8.0	9.17954	0.285455	11736.9	9.06485	0.00843373	8934.45	NA
Distri_Distr140S14294	DtLTP6	1	1	SP(Sec/SPI)	8.0	8.47232	0.372611	15855	8.19769	0.209924	13121.6	NA
Distri_Distr1465S14706	DtLTP7	1	1	SP(Sec/SPI)	8.0	8.60074	0.296694	12626.6	8.67366	0.123913	9689.22	I
Distri_Distr1690S01142	DtLTP8	1	1	SP(Sec/SPI)	8.0	8.79989	0.38972	10551.3	9.03287	0.150549	9007.36	I
Distri_Distr1690S05863	DtLTP9	1	1	SP(Sec/SPI)	8.0	8.87899	0.529508	12262.4	9.03268	0.170213	9499.93	I
Distri_Distr1725S05952	DtLTP10	1	1	SP(Sec/SPI)	8.0	9.36727	0.245614	11596.6	9.38081	-0.0722222	9179.6	I
Distri_Distr217S18485	DtLTP11	1	1	SP(Sec/SPI)	8.0	9.50627	0.0784	13455.8	9.38732	-0.297753	9793.47	NA
Distri_Distr248S01892	DtLTP12	1	1	SP(Sec/SPI)	8.0	8.12703	0.353153	11619.6	7.69733	0.0444444	8600.88	IV
Distri_Distr2S17699	DtLTP13	1	1	SP(Sec/SPI)	8.0	4.79371	-0.168229	20328.1	4.54561	-0.319767	18166.4	NA
Distri_Distr315S08080	DtLTP14	1	1	SP(Sec/SPI)	8.0	8.87938	0.37381	17429.2	8.71092	0.205674	14539.6	NA
Distri_Distr315S22016	DtLTP15	1	1	SP(Sec/SPI)	8.0	4.51804	0.155357	16923.9	4.45802	-0.0172414	14549	NA
Distri_Distr315S22021	DtLTP16	1	1	SP(Sec/SPI)	8.0	7.51198	0.205882	22186.2	5.09007	0.0515464	19297.7	NA
Distri_Distr3423S22753	DtLTP17	1	1	SP(Sec/SPI)	8.0	9.23427	0.512821	11832.9	9.20256	0.164835	9163.59	I
Distri_Distr3545S02658	DtLTP18	1	1	SP(Sec/SPI)	8.0	6.68469	0.235417	10347.2	6.84804	-0.323188	7557.75	NA
Distri_Distr356S23068	DtLTP19	1	1	SP(Sec/SPI)	8.0	8.67482	0.329825	11502.3	8.7037	0.132609	9192.54	I
Distri_Distr3574S23096	DtLTP20	1	1	SP(Sec/SPI)	8.0	4.54026	0.588525	17866.4	4.49536	0.421384	15417.3	NA
Distri_Distr359S23127	DtLTP21	1	1	SP(Sec/SPI)	8.0	9.43503	0.43964	12117.8	9.04822	0.053012	9180	NA
Distri_Distr359S23128	DtLTP22	1	1	SP(Sec/SPI)	8.0	9.55217	0.135811	16294.3	9.45069	-0.179339	13467.8	NA
Distri_Distr451S02985	DtLTP23	1	1	SP(Sec/SPI)	8.0	9.46365	0.241748	11203.3	9.49821	-0.137349	9162.79	NA
Distri_Distr465S03004	DtLTP24	1	1	SP(Sec/SPI)	8.0	8.89968	0.430612	10369.3	8.71331	0.0594203	7215.4	II
Distri_Distr541S32172	DtLTP25	1	1	SP(Sec/SPI)	8.0	9.23447	0.236957	9714.51	9.20281	-0.239706	7287.51	II
Distri_Distr571S32229	DtLTP26	1	1	SP(Sec/SPI)	8.0	8.47226	0.105882	8805.13	8.89788	-0.201471	7194.26	II
Distri_Distr571S32230	DtLTP27	1	1	SP(Sec/SPI)	8.0	9.04499	0.389691	10038.7	9.04912	-0.225	7169.25	II
Distri_Distr611S03395	DtLTP28	1	1	SP(Sec/SPI)	8.0	8.49585	0.466667	13148.5	8.16107	0.103	10720.4	NA
Distri_Distr611S26338	DtLTP29	1	1	SP(Sec/SPI)	8.0	8.70241	0.276271	12683.1	8.50365	0.041	10752.5	NA
Distri_Distr656S03483	DtLTP30	1	1	SP(Sec/SPI)	8.0	9.0682	0.577876	11747	8.84985	0.253571	8894.58	VI
Distri_Distr668S03499	DtLTP31	1	1	SP(Sec/SPI)	8.0	8.50572	-0.121656	17516.1	7.8181	-0.384496	14266.1	NA
Distri_Distr672S26968	DtLTP32	1	1	SP(Sec/SPI)	8.0	8.45743	0.109565	12102	8.18093	-0.214286	9583.87	I
Distri_Distr676S09960	DtLTP33	1	1	SP(Sec/SPI)	8.0	7.50482	0.253191	20241.5	7.67749	0.0571429	17379	NA
Distri_Distr718S10163	DtLTP34	1	1	SP(Sec/SPI)	8.0	6.09515	0.272581	19079	6.12914	0.120482	17131.6	NA
Distri_Distr886S28948	DtLTP35	1	1	SP(Sec/SPI)	8.0	8.09338	0.368142	11999.2	7.70659	0.0511628	9150.63	VI
Drydru_Drydr13S15534	DdLTP1	1	1	SP(Sec/SPI)	8.0	8.58701	0.188542	19775.8	7.71717	-3.70074e-17	17289.7	NA
Drydru_Drydr151S07111	DdLTP2	1	1	SP(Sec/SPI)	8.0	8.67475	0.00625	11732.5	8.68545	-0.324731	9746.06	I
Drydru_Drydr16S16517	DdLTP3	1	1	SP(Sec/SPI)	8.0	5.02226	0.391391	15889.4	4.72738	0.233607	12770.6	VIII
Drydru_Drydr16S16518	DdLTP4	1	1	SP(Sec/SPI)	8.0	4.84998	0.501307	15759.4	4.51855	0.350806	12610.4	VIII
Drydru_Drydr178S01495	DdLTP5	1	1	SP(Sec/SPI)	8.0	7.52727	0.573585	11018.8	7.71211	0.414634	8497.82	IV
Drydru_Drydr184S17203	DdLTP6	1	1	SP(Sec/SPI)	8.0	4.72999	0.378333	18451	4.29142	0.252667	15275.2	NA
Drydru_Drydr192S07839	DdLTP7	1	1	SP(Sec/SPI)	8.0	6.78683	0.18895	18776.4	7.69113	-0.0766234	15900.9	VIII
Drydru_Drydr202S01866	DdLTP8	1	1	SP(Sec/SPI)	8.0	8.89201	0.393367	20185.2	8.90948	0.263636	16844.3	NA
Drydru_Drydr216S08638	DdLTP9	1	1	SP(Sec/SPI)	8.0	7.4627	0.619811	11313.5	6.20354	0.44359	8224.68	IX
Drydru_Drydr224S18136	DdLTP10	1	1	SP(Sec/SPI)	8.0	6.06213	0.417327	20446.5	6.24879	0.244886	17629.9	NA
Drydru_Drydr224S18137	DdLTP11	1	1	SP(Sec/SPI)	8.0	6.50883	0.379245	21237.3	6.70452	0.191398	18454.8	NA
Drydru_Drydr224S18138	DdLTP12	1	1	SP(Sec/SPI)	8.0	5.8728	0.172398	23825.7	5.62447	0.0179348	19551.6	NA
Drydru_Drydr224S18139	DdLTP13	1	1	SP(Sec/SPI)	8.0	4.69157	0.0533654	21663.4	4.64252	-0.10163	19321.6	NA
Drydru_Drydr232S18461	DdLTP14	1	1	SP(Sec/SPI)	8.0	9.47893	0.415833	12203.4	9.47764	0.0532609	9372.87	I
Drydru_Drydr285S09859	DdLTP15	1	1	SP(Sec/SPI)	8.0	8.06553	0.0803109	20622.6	8.15398	-0.0732143	18039.6	NA
Drydru_Drydr291S02968	DdLTP16	1	1	SP(Sec/SPI)	8.0	9.32505	0.644915	11789	9.20256	0.237363	9021.43	I
Drydru_Drydr291S09927	DdLTP17	1	1	SP(Sec/SPI)	8.0	8.71704	0.41913	11642.6	8.74	0.104396	9194.45	I
Drydru_Drydr291S19557	DdLTP18	1	1	SP(Sec/SPI)	8.0	9.24304	0.346087	11970.2	9.43677	-0.0652174	9559.09	I
Drydru_Drydr291S19558	DdLTP19	1	1	SP(Sec/SPI)	8.0	9.23408	0.400855	11714.7	9.35206	0.0593407	9122.5	I
Drydru_Drydr2S01696	DdLTP20	0	1	SP(Sec/SPI)	8.0	4.94251	0.441739	12377.3	4.32928	0.26413	9873.19	NA
Drydru_Drydr327S03372	DdLTP21	1	1	SP(Sec/SPI)	8.0	5.90059	-0.497647	18974.3	5.89644	-0.779021	15944.6	NA
Drydru_Drydr327S20320	DdLTP22	1	1	SP(Sec/SPI)	8.0	4.563	0.17125	16318.3	4.60262	-0.0279412	13711.1	NA
Drydru_Drydr338S03514	DdLTP23	1	1	SP(Sec/SPI)	8.0	5.51233	0.343443	13134.1	4.81866	0.0649485	10700.1	NA
Drydru_Drydr338S10699	DdLTP24	1	1	SP(Sec/SPI)	8.0	5.14503	0.300862	12727.7	4.8331	0.0479167	10585.1	NA
Drydru_Drydr348S20902	DdLTP25	1	1	SP(Sec/SPI)	8.0	6.51121	0.627749	19005.8	5.08535	0.563253	16367.6	NA
Drydru_Drydr35S03686	DdLTP26	1	1	SP(Sec/SPI)	8.0	9.05505	0.21453	12670	9.13016	-0.181176	9244.84	VI
Drydru_Drydr380S11255	DdLTP27	1	1	SP(Sec/SPI)	8.0	8.46484	0.272897	11214.3	8.1864	-0.176316	7894.14	IV
Drydru_Drydr380S11256	DdLTP28	1	1	SP(Sec/SPI)	8.0	7.47014	0.221154	10941	6.28329	-0.181579	7968.29	IV
Drydru_Drydr458S04318	DdLTP29	1	1	SP(Sec/SPI)	8.0	8.08216	0.243878	10255	8.17383	-0.229412	7222.35	II
Drydru_Drydr458S04319	DdLTP30	1	1	SP(Sec/SPI)	8.0	6.18388	0.31134	10282.9	5.23495	-0.171429	7640.74	II
Drydru_Drydr458S12651	DdLTP31	1	1	SP(Sec/SPI)	8.0	4.89346	0.15	10568.1	4.5555	-0.303947	8187.26	II
Drydru_Drydr57S13164	DdLTP32	1	1	SP(Sec/SPI)	8.0	9.35257	0.380159	13314.9	9.25935	0.131959	10251.1	NA
Drydru_Drydr64S05117	DdLTP33	1	1	SP(Sec/SPI)	8.0	8.6391	0.559649	12207.7	8.71092	0.308791	9822.69	NA
Drydru_Drydr64S23367	DdLTP34	1	1	SP(Sec/SPI)	8.0	9.46481	0.340777	10808.9	9.18218	0.075	7915.36	IV
Drydru_Drydr653S23660	DdLTP35	1	1	SP(Sec/SPI)	8.0	8.40263	0.244915	12198.1	8.70344	-0.021978	9327.67	V
Drydru_Drydr7S13601	DdLTP36	1	1	SP(Sec/SPI)	8.0	8.69403	0.283962	10997.9	8.70312	-0.0227273	9133.54	IV
Drydru_Drydr86S05833	DdLTP37	1	1	SP(Sec/SPI)	8.0	8.8572	0.175214	12705	8.69577	-0.0903226	10137.9	I
Drydru_Drydr86S05835	DdLTP38	1	1	SP(Sec/SPI)	8.0	5.09473	0.220354	12160.2	5.0974	-0.144792	10460	NA
Drydru_Drydr86S05836	DdLTP39	1	1	SP(Sec/SPI)	8.0	4.15757	0.165254	12696.5	4.05003	-0.0652632	10244.4	I
Jugreg_Jr01_07750_p1	JrLTP1	1	1	SP(Sec/SPI)	8.0	8.92592	0.328205	12648	9.12977	-0.125	7310.59	II
Jugreg_Jr01_12030_p1	JrLTP2	1	1	SP(Sec/SPI)	8.0	8.1779	0.726	10140.9	8.22812	0.329851	6775.77	NA
Jugreg_Jr02_19730_p1	JrLTP3	1	1	SP(Sec/SPI)	8.0	5.04215	0.293919	15531.8	4.93001	0.128689	12716.3	VIII
Jugreg_Jr02_25190_p1	JrLTP4	1	1	SP(Sec/SPI)	8.0	9.6557	0.446226	10942.1	9.35012	0.0597403	8108.62	IV
Jugreg_Jr03_12100_p1	JrLTP5	1	1	SP(Sec/SPI)	8.0	9.47055	0.0535433	13993.6	9.06388	-0.203261	10185.9	I
Jugreg_Jr03_12120_p1	JrLTP6	1	1	SP(Sec/SPI)	8.0	7.46838	0.219492	12567.9	5.19874	0.0608696	9771.36	NA
Jugreg_Jr03_12130_p1	JrLTP7	1	1	SP(Sec/SPI)	8.0	8.13528	0.171186	12619.8	6.2763	0.00659341	9663.17	I
Jugreg_Jr03_12140_p1	JrLTP8	1	1	SP(Sec/SPI)	8.0	8.11865	0.0880342	12515.8	6.33035	-0.121978	9629.15	I
Jugreg_Jr03_12150_p1	JrLTP9	1	1	SP(Sec/SPI)	8.0	7.44474	0.0844828	12245.4	5.19874	-0.153333	9432.81	I
Jugreg_Jr03_12210_p1	JrLTP10	1	1	SP(Sec/SPI)	8.0	6.167	0.155652	12336.4	4.84862	-0.0213483	9438.82	I
Jugreg_Jr03_12220_p1	JrLTP11	1	1	SP(Sec/SPI)	8.0	5.85035	0.226667	13076.3	5.13383	0.00978261	10057.7	I
Jugreg_Jr03_26990_p1	JrLTP12	1	1	SP(Sec/SPI)	8.0	9.19746	0.52437	11741.9	9.30235	0.178495	9185.63	I
Jugreg_Jr03_27000_p1	JrLTP13	1	1	SP(Sec/SPI)	8.0	9.15021	0.462097	12841.1	9.13061	0.159574	9762.27	I
Jugreg_Jr04_02350_p1	JrLTP14	1	1	SP(Sec/SPI)	8.0	7.44451	0.199153	12158	7.67522	-0.111224	10026.3	V
Jugreg_Jr04_13500_p1	JrLTP15	1	1	SP(Sec/SPI)	8.0	6.68889	0.216529	13156.2	6.07213	0.0968085	10239.7	I
Jugreg_Jr05_05730_p1	JrLTP16	1	1	SP(Sec/SPI)	8.0	4.44284	0.39	10427.3	4.08891	0.135065	7868.11	IV
Jugreg_Jr05_16010_p1	JrLTP17	1	1	SP(Sec/SPI)	8.0	6.39748	0.0569948	20665.5	6.06804	-0.0656805	18167.6	NA
Jugreg_Jr06_14390_p1	JrLTP18	1	1	SP(Sec/SPI)	8.0	6.38134	0.258586	20890	5.83017	0.0798817	17709.1	NA
Jugreg_Jr06_15970_p1	JrLTP19	1	1	SP(Sec/SPI)	8.0	5.2603	0.245882	17880.5	5.2603	0.141379	15010.2	VIII
Jugreg_Jr06_20920_p1	JrLTP20	1	1	SP(Sec/SPI)	8.0	8.99103	0.45188	13657	9.03217	0.158696	9274.64	I
Jugreg_Jr07_21310_p1	JrLTP21	1	1	SP(Sec/SPI)	8.0	4.59364	0.322826	18106.5	4.17758	0.129375	15711.5	NA
Jugreg_Jr07_24970_p1	JrLTP22	1	1	SP(Sec/SPI)	8.0	8.09015	0.244651	22130.5	8.19427	0.0417989	19211.8	NA
Jugreg_Jr07_24980_p1	JrLTP23	1	1	SP(Sec/SPI)	8.0	8.09015	0.236408	21368.6	8.19427	0.0222222	18450	NA
Jugreg_Jr11_12350_p1	JrLTP24	1	1	SP(Sec/SPI)	8.0	4.84998	0.461712	22149.4	4.61211	0.328571	19515.2	NA
Jugreg_Jr11_12960_p1	JrLTP25	0	1	SP(Sec/SPI)	8.0	6.51218	-0.418478	20758.4	6.32211	-0.72	17498.3	NA
Jugreg_Jr12_23820_p1	JrLTP26	1	1	SP(Sec/SPI)	8.0	8.65722	0.361157	12884.2	8.45305	0.042268	10206.8	V
Jugreg_Jr13_04620_p1	JrLTP27	1	1	SP(Sec/SPI)	8.0	4.60625	0.665574	17801.3	4.56925	0.53522	15380.4	NA
Jugreg_Jr13_06930_p1	JrLTP28	1	1	SP(Sec/SPI)	8.0	7.50681	0.377273	12044.2	7.44292	0.178571	9070.57	IV
Jugreg_Jr14_00340_p1	JrLTP29	1	1	SP(Sec/SPI)	8.0	8.71272	0.497248	11503.8	7.72848	0.441975	8447.96	IX
Jugreg_Jr14_01340_p1	JrLTP30	1	1	SP(Sec/SPI)	8.0	6.50752	0.477391	12498.7	6.70924	0.289888	9782.48	VI
Jugreg_Jr14_01350_p1	JrLTP31	1	1	SP(Sec/SPI)	8.0	6.50576	0.328696	12297.4	6.70776	-0.0698925	9920.43	VI
Jugreg_Jr14_15640_p1	JrLTP32	1	1	SP(Sec/SPI)	8.0	4.29398	0.353769	19538.1	4.15967	0.180233	16855.9	NA
Jugreg_Jr14_18920_p1	JrLTP33	1	1	SP(Sec/SPI)	8.0	8.8797	0.334146	13119.5	7.69744	0.180233	9024.48	NA
Jugreg_Jr14_18930_p1	JrLTP34	1	1	SP(Sec/SPI)	8.0	8.87989	0.358678	12999.4	7.70961	0.211905	8904.37	NA
Jugreg_Jr15_09580_p1	JrLTP35	1	1	SP(Sec/SPI)	8.0	4.65036	0.157635	21344.2	4.38157	0.0266272	17562.6	NA
Jugreg_Jr16_07570_p1	JrLTP36	1	1	SP(Sec/SPI)	8.0	9.69703	0.408264	12369.8	9.85008	0.155435	9274.09	V
Quelob_rna-XM_031069817.1	QlLTP1	1	1	SP(Sec/SPI)	8.0	8.60771	0.360169	12130.3	8.69435	0.0505495	9327.79	V
Quelob_rna-XM_031069871.1	QlLTP2	1	1	SP(Sec/SPI)	8.0	8.08719	0.192562	13173.4	6.36485	-0.154255	10254.8	I
Quelob_rna-XM_031070206.1	QlLTP3	1	1	SP(Sec/SPI)	8.0	9.13905	0.350847	11822.8	9.18315	-9.65411e-17	9178.43	I
Quelob_rna-XM_031071063.1	QlLTP4	1	1	SP(Sec/SPI)	8.0	8.54943	0.442149	12536.5	8.68036	0.12766	9835.28	I
Quelob_rna-XM_031071139.1	QlLTP5	1	1	SP(Sec/SPI)	8.0	8.3664	0.25641	12242.2	8.47039	-0.156383	9804.17	I
Quelob_rna-XM_031071140.1	QlLTP6	1	1	SP(Sec/SPI)	8.0	8.3664	0.288793	12114.1	8.47039	-0.12043	9676.04	I
Quelob_rna-XM_031071141.1	QlLTP7	1	1	SP(Sec/SPI)	8.0	8.88898	0.274359	12168.2	9.02946	-0.161702	9746.13	I
Quelob_rna-XM_031071864.1	QlLTP8	1	1	SP(Sec/SPI)	8.0	8.75708	0.140171	12295.3	8.89104	-0.301064	9857.21	I
Quelob_rna-XM_031072104.1	QlLTP9	1	1	SP(Sec/SPI)	8.0	7.45088	0.186777	13154.4	6.39759	-0.153191	10316.8	I
Quelob_rna-XM_031076315.1	QlLTP10	1	1	SP(Sec/SPI)	8.0	8.33907	0.158475	12295.3	8.68533	-0.175824	9429.78	V
Quelob_rna-XM_031076316.1	QlLTP11	1	1	SP(Sec/SPI)	8.0	8.03033	0.158475	12296.3	8.47161	-0.175824	9430.76	V
Quelob_rna-XM_031079532.1	QlLTP12	1	1	SP(Sec/SPI)	8.0	8.16513	0.447368	9761.38	7.70034	0.084127	6473.4	NA
Quelob_rna-XM_031079785.1	QlLTP13	1	1	SP(Sec/SPI)	8.0	4.0814	0.499187	13008.9	4.05003	0.331915	9996.28	NA
Quelob_rna-XM_031079886.1	QlLTP14	1	1	SP(Sec/SPI)	8.0	8.97891	0.470248	12543.6	9.00535	0.187234	9785.27	I
Quelob_rna-XM_031083489.1	QlLTP15	1	1	SP(Sec/SPI)	8.0	9.41788	0.263441	9975.96	9.3264	-0.279412	7300.55	II
Quelob_rna-XM_031083617.1	QlLTP16	1	1	SP(Sec/SPI)	8.0	6.49558	0.753659	12183.2	4.88533	0.606122	9422.75	NA
Quelob_rna-XM_031083899.1	QlLTP17	1	1	SP(Sec/SPI)	8.0	8.10679	0.114943	18699.5	7.68608	-0.0493243	15822.1	VIII
Quelob_rna-XM_031083901.1	QlLTP18	1	1	SP(Sec/SPI)	8.0	8.10679	0.114943	18699.5	7.68608	-0.0493243	15822.1	VIII
Quelob_rna-XM_031083902.1	QlLTP19	1	1	SP(Sec/SPI)	8.0	6.69543	-0.223622	13900.6	6.73613	-0.436082	10569.9	VIII
Quelob_rna-XM_031084784.1	QlLTP20	1	1	SP(Sec/SPI)	8.0	8.47393	0.349	20838.9	8.48921	0.159064	17667	NA
Quelob_rna-XM_031089137.1	QlLTP21	1	1	SP(Sec/SPI)	8.0	6.6798	0.55	18158.7	6.0752	0.383951	15629.6	NA
Quelob_rna-XM_031090322.1	QlLTP22	1	1	SP(Sec/SPI)	8.0	9.46288	0.252137	12782.4	9.24678	-0.0309524	9171.8	NA
Quelob_rna-XM_031092411.1	QlLTP23	1	1	SP(Sec/SPI)	8.0	9.24472	0.388571	24569.3	8.93766	0.271233	21905	NA
Quelob_rna-XM_031092412.1	QlLTP24	1	1	SP(Sec/SPI)	8.0	9.07839	0.424	22616.1	8.74167	0.299497	19951.8	NA
Quelob_rna-XM_031092413.1	QlLTP25	1	1	SP(Sec/SPI)	8.0	8.90465	0.466829	20677	8.51171	0.334637	18012.7	NA
Quelob_rna-XM_031092890.1	QlLTP26	1	1	SP(Sec/SPI)	8.0	8.14392	0.538667	15294.7	7.68397	0.332258	12595.3	NA
Quelob_rna-XM_031092891.1	QlLTP27	1	1	SP(Sec/SPI)	8.0	8.14392	0.538514	15122.5	7.68397	0.328689	12423.1	NA
Quelob_rna-XM_031098723.1	QlLTP28	1	1	SP(Sec/SPI)	8.0	7.53397	0.129508	19388.1	6.96502	-0.0392405	16758	NA
Quelob_rna-XM_031100016.1	QlLTP29	1	1	SP(Sec/SPI)	8.0	9.23356	0.406061	10515.5	8.92225	-0.0279412	7164.27	II
Quelob_rna-XM_031104506.1	QlLTP30	1	1	SP(Sec/SPI)	8.0	9.96264	0.427273	12369.7	10.0229	0.138043	9357.19	V
Quelob_rna-XM_031104701.1	QlLTP31	1	1	SP(Sec/SPI)	8.0	6.79728	0.0739583	20037.9	5.67221	-0.0447853	16823.9	NA
Quelob_rna-XM_031105228.1	QlLTP32	1	1	SP(Sec/SPI)	8.0	4.75	0.506316	19050.7	4.40948	0.329012	16132.2	NA
Quelob_rna-XM_031106200.1	QlLTP33	1	1	SP(Sec/SPI)	8.0	8.65818	0.15124	13256.6	8.67488	-0.220408	10696.5	VI
Quelob_rna-XM_031106246.1	QlLTP34	1	1	SP(Sec/SPI)	8.0	8.63324	0.207627	12698.9	8.64948	-0.137234	10001.7	VI
Quelob_rna-XM_031106403.1	QlLTP35	1	1	SP(Sec/SPI)	8.0	8.31889	0.273276	12518.8	8.64942	0.0294118	9040.51	VI
Quelob_rna-XM_031107652.1	QlLTP36	1	1	SP(Sec/SPI)	8.0	7.55284	0.227731	12826.8	7.50698	-0.084375	10238.7	IV
Quelob_rna-XM_031110499.1	QlLTP37	1	1	SP(Sec/SPI)	8.0	8.02691	0.6456	13097.5	6.38009	0.515152	10228.1	XI
Quelob_rna-XM_031110732.1	QlLTP38	1	1	SP(Sec/SPI)	8.0	8.65793	0.223967	12248.2	8.44737	0.0847826	9251.56	I
Quelob_rna-XM_031110910.1	QlLTP39	1	1	SP(Sec/SPI)	8.0	8.15301	0.514953	11439.7	5.97249	0.42625	8399.93	IX
Quelob_rna-XM_031111171.1	QlLTP40	1	1	SP(Sec/SPI)	8.0	8.46491	0.775676	11614.9	8.13141	0.569767	8910.58	XI
Quelob_rna-XM_031111197.1	QlLTP41	1	1	SP(Sec/SPI)	8.0	4.93552	0.178689	13218.4	4.93802	-0.165657	10624.2	VI
Quelob_rna-XM_031111205.1	QlLTP42	1	1	SP(Sec/SPI)	8.0	8.95197	0.240171	12853.3	8.96654	-0.242045	9606.36	NA
Quelob_rna-XM_031111513.1	QlLTP43	1	1	SP(Sec/SPI)	8.0	8.46581	0.792105	11984.3	8.13444	0.597753	9280	NA
Quelob_rna-XM_031111532.1	QlLTP44	1	1	SP(Sec/SPI)	8.0	8.68436	0.797368	11964.4	8.46291	0.604494	9260.05	NA
Quelob_rna-XM_031111600.1	QlLTP45	1	1	SP(Sec/SPI)	8.0	8.14392	0.795614	11970.2	7.43837	0.613483	9231.91	NA
Quelob_rna-XM_031115860.1	QlLTP46	1	1	SP(Sec/SPI)	8.0	8.6752	0.509735	11752	8.18086	0.191463	8571	VI
Quelob_rna-XM_031117315.1	QlLTP47	1	1	SP(Sec/SPI)	8.0	8.46665	0.748673	11803.1	8.13747	0.580682	9144.83	NA
Quelob_rna-XM_031117316.1	QlLTP48	1	1	SP(Sec/SPI)	8.0	8.47419	0.91	11426.7	8.19653	0.766667	8410.08	NA

## Sheet: L.albus
seqName	LaLTPs	hmmsearch	regular expression	signalp_pred	cysteines_count	isoelectric_wholeProt	gravy_wholeProt	molecular_weight_wholeProt	isoelectric_matureProt	gravy_matureProt	molecular_weight_matureProt
Lupalb_Lalb_Chr00c03g0404221	LaLTP1	1	1	SP(Sec/SPI)	8.0	8.390511894226076	0.39895833333333314	10503.563099999992	8.186404991149903	-0.13676470588235304	7366.5402
Lupalb_Lalb_Chr00c03g0404271	LaLTP2	1	1	SP(Sec/SPI)	8.0	8.390511894226076	0.39895833333333314	10503.563099999992	8.186404991149903	-0.13676470588235304	7366.5402
Lupalb_Lalb_Chr00c25g0407471	LaLTP3	1	1	SP(Sec/SPI)	8.0	8.146499061584475	0.23571428571428557	14126.549399999976	8.464199256896975	3.95723058282234e-17	11310.143199999986
Lupalb_Lalb_Chr01g0002711	LaLTP4	1	1	SP(Sec/SPI)	8.0	6.7789819717407225	0.4807692307692307	11011.942099999991	6.951829338073731	0.17692307692307688	8238.542599999997
Lupalb_Lalb_Chr01g0009161	LaLTP5	1	1	SP(Sec/SPI)	8.0	6.490921974182128	0.6489999999999998	10326.070299999994	5.318333625793457	0.3492753623188406	7037.988799999999
Lupalb_Lalb_Chr01g0009351	LaLTP6	1	1	SP(Sec/SPI)	8.0	6.871231651306153	-0.0438775510204081	20840.84869999998	5.664653587341309	-0.22965116279069772	18147.462499999987
Lupalb_Lalb_Chr01g0017021	LaLTP7	1	1	SP(Sec/SPI)	8.0	6.01847629547119	0.37183908045977015	17645.892999999985	4.316603279113769	0.20067567567567565	14873.373499999983
Lupalb_Lalb_Chr01g0020081	LaLTP8	1	1	SP(Sec/SPI)	8.0	6.519455146789551	0.42994923857867984	20491.584299999984	6.719244194030763	0.26480446927374296	18609.206999999988
Lupalb_Lalb_Chr01g0020211	LaLTP9	0	1	SP(Sec/SPI)	8.0	5.769009971618652	-0.8920000000000001	19856.7738	5.763439750671386	-1.1790540540540542	16775.125599999992
Lupalb_Lalb_Chr01g0023711	LaLTP10	1	1	SP(Sec/SPI)	8.0	9.408080863952637	0.33577235772357705	12835.35389999998	9.324143028259279	0.016129032258064554	9589.24639999999
Lupalb_Lalb_Chr03g0041101	LaLTP11	1	1	SP(Sec/SPI)	8.0	6.079748725891112	0.2271844660194175	10983.945999999985	4.983495140075683	-0.10789473684210521	8010.288199999996
Lupalb_Lalb_Chr03g0042711	LaLTP12	1	1	SP(Sec/SPI)	8.0	9.5880765914917	0.20165289256198354	12980.41089999998	9.534761238098145	-0.1163043478260869	9623.24289999999
Lupalb_Lalb_Chr03g0043741	LaLTP13	1	1	SP(Sec/SPI)	8.0	8.830444145202637	0.41176470588235287	12395.662099999983	8.909546852111816	0.3096774193548387	9585.16949999999
Lupalb_Lalb_Chr04g0257621	LaLTP14	1	1	SP(Sec/SPI)	8.0	8.819677925109865	0.31684210526315787	10155.047599999987	8.739995002746582	-0.18088235294117647	7205.305300000001
Lupalb_Lalb_Chr04g0263901	LaLTP15	1	1	SP(Sec/SPI)	8.0	7.494471168518066	0.4898305084745762	12937.214699999984	6.700885200500489	0.27303370786516856	9727.311699999991
Lupalb_Lalb_Chr05g0214611	LaLTP16	1	1	SP(Sec/SPI)	8.0	5.547565269470215	0.4240259740259739	16482.0748	5.506413841247558	0.27120000000000005	13364.238799999983
Lupalb_Lalb_Chr05g0227921	LaLTP17	1	1	SP(Sec/SPI)	8.0	4.585735893249511	0.27908163265306135	19935.600499999982	4.459212303161621	0.13452380952380946	16989.07569999998
Lupalb_Lalb_Chr06g0169691	LaLTP18	1	1	SP(Sec/SPI)	8.0	7.504929542541505	0.1486956521739133	12521.41509999998	6.72060832977295	-0.22087912087912073	9909.152999999991
Lupalb_Lalb_Chr06g0169701	LaLTP19	1	1	SP(Sec/SPI)	8.0	4.953313636779785	0.27948717948717977	12241.937999999984	6.275161170959472	-0.07419354838709667	9596.735499999995
Lupalb_Lalb_Chr06g0176721	LaLTP20	1	1	SP(Sec/SPI)	8.0	8.630656623840334	0.4769999999999998	10382.239799999988	8.719171714782714	-0.12352941176470592	7120.175900000001
Lupalb_Lalb_Chr07g0188461	LaLTP21	1	1	SP(Sec/SPI)	8.0	9.349672508239745	0.05833333333333337	12884.086999999976	9.380101585388182	-0.07684210526315796	10140.709799999988
Lupalb_Lalb_Chr07g0188481	LaLTP22	1	1	SP(Sec/SPI)	8.0	8.129672813415528	0.10762711864406797	12523.55709999998	7.450250434875489	-0.08404255319148936	9963.36929999999
Lupalb_Lalb_Chr07g0188491	LaLTP23	1	1	SP(Sec/SPI)	8.0	8.683649635314943	0.2398373983739838	13197.576999999977	8.136893272399902	-0.020618556701030993	10392.966199999986
Lupalb_Lalb_Chr07g0188501	LaLTP24	1	1	SP(Sec/SPI)	8.0	9.199590110778807	0.10080645161290334	13456.779999999975	9.060983085632323	-0.1326530612244898	10610.238399999987
Lupalb_Lalb_Chr07g0188511	LaLTP25	1	1	SP(Sec/SPI)	8.0	8.129672813415528	0.05630252100840348	12681.712299999977	7.450250434875489	-0.14631578947368418	10121.524499999987
Lupalb_Lalb_Chr07g0188521	LaLTP26	1	1	SP(Sec/SPI)	8.0	9.349672508239745	0.12601626016260165	13228.534899999975	9.380101585388182	0.012244897959183607	10485.157699999987
Lupalb_Lalb_Chr07g0190421	LaLTP27	1	1	SP(Sec/SPI)	8.0	8.457365608215333	0.2454545454545456	12552.320999999987	8.461813926696777	-0.054639175257731966	10192.497399999991
Lupalb_Lalb_Chr07g0190431	LaLTP28	1	1	SP(Sec/SPI)	8.0	9.138925361633301	0.6353448275862065	11758.869299999984	9.181925773620605	0.2836956521739132	9371.801799999996
Lupalb_Lalb_Chr07g0190741	LaLTP29	1	1	SP(Sec/SPI)	8.0	8.958156013488772	0.3576642335766423	14535.059299999983	8.82883243560791	0.01858407079646019	12177.974699999988
Lupalb_Lalb_Chr07g0190761	LaLTP30	1	1	SP(Sec/SPI)	8.0	9.4307092666626	0.6525862068965509	11581.72089999998	9.536308479309081	0.3086956521739132	9224.679399999997
Lupalb_Lalb_Chr08g0230611	LaLTP31	1	1	SP(Sec/SPI)	8.0	7.542215919494629	0.20268817204301084	19865.05320000001	6.963822364807128	0.12820512820512825	16587.153599999987
Lupalb_Lalb_Chr09g0320021	LaLTP32	1	1	SP(Sec/SPI)	8.0	5.536197471618652	0.30060240963855406	16591.64449999999	4.556009101867676	0.22826086956521738	13681.140199999976
Lupalb_Lalb_Chr09g0324471	LaLTP33	1	1	SP(Sec/SPI)	8.0	5.471514701843262	0.4743421052631577	16339.05629999999	6.857703971862793	0.3233870967741937	13279.238199999989
Lupalb_Lalb_Chr09g0335101	LaLTP34	1	1	SP(Sec/SPI)	8.0	4.764437675476074	0.02288557213930341	20757.140999999992	4.525031852722168	-0.13313953488372093	17745.580999999987
Lupalb_Lalb_Chr10g0091421	LaLTP35	1	1	SP(Sec/SPI)	8.0	6.117944526672362	0.4063157894736838	10703.75479999999	5.046245384216308	0.14927536231884053	7744.037599999998
Lupalb_Lalb_Chr10g0091431	LaLTP36	1	1	SP(Sec/SPI)	8.0	8.780996894836427	0.39157894736842086	10408.42569999999	8.710726356506349	-0.15735294117647058	7402.598800000001
Lupalb_Lalb_Chr10g0106431	LaLTP37	1	1	SP(Sec/SPI)	8.0	4.773190879821779	0.12203389830508478	12612.340599999978	4.589771461486817	-0.2135416666666666	10221.37719999999
Lupalb_Lalb_Chr12g0203591	LaLTP38	1	1	SP(Sec/SPI)	8.0	8.141019248962404	0.2629032258064515	13271.50339999998	8.142759895324708	0.08061224489795925	10467.044899999992
Lupalb_Lalb_Chr12g0203601	LaLTP39	1	1	SP(Sec/SPI)	8.0	8.14688587188721	0.20578512396694196	12882.014999999981	8.148755455017092	0.002105263157894788	10077.556499999992
Lupalb_Lalb_Chr12g0203611	LaLTP40	1	1	SP(Sec/SPI)	8.0	4.691399574279784	0.07190082644628099	13004.988599999982	4.611370277404785	-0.16842105263157886	10200.53009999999
Lupalb_Lalb_Chr12g0205391	LaLTP41	1	1	SP(Sec/SPI)	8.0	8.929983329772952	0.15108695652173906	19658.807999999983	8.635169410705569	0.041509433962264176	17077.748399999993
Lupalb_Lalb_Chr12g0207671	LaLTP42	1	1	SP(Sec/SPI)	8.0	8.38554782867432	0.47226890756302486	12436.588299999978	8.478575706481934	0.17204301075268832	9672.129199999994
Lupalb_Lalb_Chr12g0207681	LaLTP43	1	1	SP(Sec/SPI)	8.0	8.732323265075681	0.5887931034482756	11626.570899999984	8.694544792175293	0.25217391304347836	9198.451599999997
Lupalb_Lalb_Chr12g0207701	LaLTP44	1	1	SP(Sec/SPI)	8.0	8.646967124938964	0.35371900826446295	12776.735899999985	8.73316135406494	0.134020618556701	10290.691299999991
Lupalb_Lalb_Chr13g0291901	LaLTP45	1	1	SP(Sec/SPI)	8.0	8.85629596710205	0.17750000000000013	12754.775299999985	8.87221965789795	-0.12857142857142853	10261.760099999987
Lupalb_Lalb_Chr14g0364861	LaLTP46	1	1	SP(Sec/SPI)	8.0	8.409852409362795	0.22264150943396208	11669.799399999987	7.718189430236817	-0.30434782608695665	7674.815400000003
Lupalb_Lalb_Chr14g0366911	LaLTP47	1	1	SP(Sec/SPI)	8.0	6.236226463317871	0.34444444444444416	14056.618399999981	7.467700004577638	0.04554455445544551	11194.016399999988
Lupalb_Lalb_Chr14g0366961	LaLTP48	1	1	SP(Sec/SPI)	8.0	6.8584997177124025	0.30390624999999966	14311.853999999978	8.134572410583495	0.08834951456310677	11490.386599999985
Lupalb_Lalb_Chr14g0367061	LaLTP49	1	1	SP(Sec/SPI)	8.0	4.611427116394043	0.12869565217391316	13018.968499999988	4.365541648864746	-0.1408163265306123	11025.444399999988
Lupalb_Lalb_Chr14g0370991	LaLTP50	1	1	SP(Sec/SPI)	8.0	9.254517173767088	0.2858695652173913	9944.821199999986	9.380552864074708	-0.17352941176470593	7317.542700000001
Lupalb_Lalb_Chr15g0076251	LaLTP51	1	1	SP(Sec/SPI)	8.0	8.121549797058105	-0.1140350877192983	12207.094899999986	8.460653495788574	-0.4419354838709677	10082.555099999989
Lupalb_Lalb_Chr15g0081801	LaLTP52	1	1	SP(Sec/SPI)	8.0	9.015661811828615	0.4365384615384611	10908.938699999986	8.700927162170409	0.10649350649350663	8171.589399999995
Lupalb_Lalb_Chr16g0376491	LaLTP53	1	1	SP(Sec/SPI)	8.0	8.809491920471192	0.37904761904761913	21445.62159999999	8.710919761657713	0.20108695652173897	18612.097299999987
Lupalb_Lalb_Chr16g0376501	LaLTP54	1	1	SP(Sec/SPI)	8.0	8.09189434051514	0.353614457831325	16460.78839999998	7.6834608078002935	0.14965986394557823	14626.384399999975
Lupalb_Lalb_Chr16g0389361	LaLTP55	1	1	SP(Sec/SPI)	8.0	5.095524787902831	0.297037037037037	14359.380299999988	4.714703559875488	0.05315315315315305	11864.395099999987
Lupalb_Lalb_Chr16g0389381	LaLTP56	1	1	SP(Sec/SPI)	8.0	5.034309196472168	0.21925925925925935	14242.103499999985	4.73596134185791	-0.02410714285714278	11832.222799999987
Lupalb_Lalb_Chr16g0389391	LaLTP57	1	1	SP(Sec/SPI)	8.0	5.034309196472168	0.21925925925925935	14242.103499999985	4.73596134185791	-0.02410714285714278	11832.222799999987
Lupalb_Lalb_Chr16g0389401	LaLTP58	1	1	SP(Sec/SPI)	8.0	4.829461479187012	0.11985294117647059	14609.588299999985	4.608471488952636	-0.14159292035398244	12199.707599999983
Lupalb_Lalb_Chr16g0389411	LaLTP59	1	1	SP(Sec/SPI)	8.0	7.494982719421387	0.5631578947368421	12424.454899999986	6.43317356109619	0.29677419354838713	10215.75409999999
Lupalb_Lalb_Chr16g0389421	LaLTP60	1	1	SP(Sec/SPI)	8.0	4.749261665344237	0.34576271186440677	12752.560599999984	4.510481071472168	0.09484536082474243	10544.887699999987
Lupalb_Lalb_Chr16g0389431	LaLTP61	1	1	SP(Sec/SPI)	8.0	6.926422309875488	0.2810810810810812	12305.264599999984	6.5447484970092775	-0.003448275862068956	9732.210699999989
Lupalb_Lalb_Chr16g0389441	LaLTP62	1	1	SP(Sec/SPI)	8.0	6.3632616043090815	0.53030303030303	14174.352999999981	6.010746192932127	0.33518518518518503	11585.233599999981
Lupalb_Lalb_Chr16g0389531	LaLTP63	1	1	SP(Sec/SPI)	8.0	6.080203437805174	0.3805369127516778	15546.877599999985	6.236681175231933	0.21759999999999996	12874.560299999985
Lupalb_Lalb_Chr17g0348091	LaLTP64	1	1	SP(Sec/SPI)	8.0	7.463891792297363	0.046153846153846184	12514.518799999983	5.308614158630371	-0.2645161290322579	9927.305899999994
Lupalb_Lalb_Chr20g0108101	LaLTP65	1	1	SP(Sec/SPI)	8.0	5.585022163391113	0.46601941747572795	10937.902299999987	4.5275896072387685	0.4063291139240506	8269.613199999998
Lupalb_Lalb_Chr20g0108251	LaLTP66	1	1	SP(Sec/SPI)	8.0	8.429773139953614	0.28196721311475426	12605.55849999998	8.44743747711182	0.07608695652173911	9298.607899999994
Lupalb_Lalb_Chr20g0119531	LaLTP67	1	1	SP(Sec/SPI)	8.0	8.378649711608887	0.5198347107438017	13056.348999999984	8.164743614196777	0.306122448979592	10523.26979999999
Lupalb_Lalb_Chr21g0306521	LaLTP68	1	1	SP(Sec/SPI)	8.0	7.652142524719238	-0.24236111111111125	16016.223799999992	6.5103609085083	-0.5134453781512605	13202.695599999992
Lupalb_Lalb_Chr21g0316631	LaLTP69	1	1	SP(Sec/SPI)	8.0	5.376820945739747	0.054166666666666856	13041.057399999987	5.332657051086425	-0.2924731182795699	10119.604899999986
Lupalb_Lalb_Chr22g0353021	LaLTP70	1	1	SP(Sec/SPI)	8.0	7.47128086090088	0.4979166666666664	20526.947099999998	6.475973320007324	0.34251497005988024	17710.483099999998
Lupalb_Lalb_Chr22g0353181	LaLTP71	1	1	SP(Sec/SPI)	8.0	9.36733684539795	0.22795698924731195	9989.861899999985	9.380552864074708	-0.17352941176470593	7317.542700000001
Lupalb_Lalb_Chr23g0278121	LaLTP72	1	1	SP(Sec/SPI)	8.0	8.724006843566894	0.19693877551020408	20732.9759	8.15378398895264	0.11927710843373497	17446.066399999985
Lupalb_Lalb_Chr24g0398151	LaLTP73	1	1	SP(Sec/SPI)	8.0	4.0500284194946286	0.2802259887005646	18673.212199999973	4.0500284194946286	0.09090909090909088	16070.10619999997
Lupalb_Lalb_Chr25g0286711	LaLTP74	1	1	SP(Sec/SPI)	8.0	8.452143669128418	0.2847058823529406	25226.275999999954	8.13715114593506	0.194713656387665	22143.407799999957
Lupalb_Lalb_Chr25g0290231	LaLTP75	0	1	SP(Sec/SPI)	8.0	5.11246280670166	-0.8282608695652176	20379.252299999993	4.887607765197754	-1.0955414012738853	17243.362799999995

## Sheet: M.truncatula
seqName	ACRONYM - LeGOO Article	hmmsearch	regular expression	signalp_pred	cysteines_count	isoelectric_wholeProt	gravy_wholeProt	molecular_weight_wholeProt	isoelectric_matureProt	gravy_matureProt	molecular_weight_matureProt
Medtru_MtrunA17Chr2g0319551	Mt2SA3	1	1	SP(Sec/SPI)	8.0	6.224119758605957	-0.8814285714285715	16833.109299999993	5.847675132751465	-1.3836206896551728	14208.915899999987
Medtru_MtrunA17Chr4g0012951	MtHEL-1;MtnsLTP28	1	1	SP(Sec/SPI)	8.0	9.038032341003419	0.5663793103448271	11381.435099999984	9.224668312072755	0.2451612903225808	8972.277599999994
Medtru_MtrunA17Chr5g0445131	MtN5	1	1	SP(Sec/SPI)	8.0	9.029522514343263	0.10784313725490205	10803.59769999999	8.882921409606933	-0.21066666666666664	8033.256599999997
Medtru_MtrunA17Chr3g0096041	MtnsLTP1	1	1	SP(Sec/SPI)	8.0	8.464586067199708	0.1841666666666665	12982.092199999977	7.687269020080567	-0.09473684210526313	10254.63179999999
Medtru_MtrunA17Chr3g0095991	MtnsLTP10	1	1	SP(Sec/SPI)	8.0	8.464586067199708	0.17499999999999974	12907.969099999977	7.687269020080567	-0.1547368421052631	10138.428999999991
Medtru_MtrunA17Chr1g0209271	MtnsLTP102	1	1	SP(Sec/SPI)	8.0	8.607834815979007	0.3663043478260869	9927.841999999988	8.207486152648926	0.06849315068493153	7804.114799999999
Medtru_MtrunA17Chr4g0038861	MtnsLTP103	1	1	SP(Sec/SPI)	8.0	8.954545783996583	0.29913043478260865	12058.21219999999	9.047960472106933	0.06896551724137934	9157.843499999997
Medtru_MtrunA17Chr4g0039371	MtnsLTP104	1	1	SP(Sec/SPI)	8.0	9.214998054504395	0.42894736842105274	11790.949699999986	9.32607707977295	0.29883720930232555	8833.529699999996
Medtru_MtrunA17Chr5g0444811	MtnsLTP106	1	1	SP(Sec/SPI)	8.0	8.805108070373539	0.2982608695652173	12291.427299999988	8.65831356048584	-0.04725274725274727	9765.383599999996
Medtru_MtrunA17Chr5g0444851	MtnsLTP108	1	1	SP(Sec/SPI)	8.0	6.6869596481323255	0.35964912280701755	12395.448499999988	5.719730567932129	0.05777777777777777	9851.386199999995
Medtru_MtrunA17Chr6g0483691	MtnsLTP109	1	1	SP(Sec/SPI)	8.0	9.42213497161865	0.21304347826086978	10009.876199999986	9.412335777282717	-0.28676470588235287	7420.645800000001
Medtru_MtrunA17Chr3g0096021	MtnsLTP11	1	1	SP(Sec/SPI)	8.0	8.464586067199708	0.11583333333333318	12895.915399999978	7.687269020080567	-0.1810526315789473	10168.45499999999
Medtru_MtrunA17Chr6g0470291	MtnsLTP110	1	1	SP(Sec/SPI)	8.0	9.11210651397705	0.2020408163265305	10662.51949999999	9.064142036437985	-0.10294117647058826	7301.4953
Medtru_MtrunA17Chr7g0251171	MtnsLTP111	1	1	SP(Sec/SPI)	8.0	4.532875633239747	0.24315789473684168	10454.156399999987	4.555497550964356	-0.3478260869565218	7630.502699999999
Medtru_MtrunA17Chr7g0251191	MtnsLTP112	1	1	SP(Sec/SPI)	8.0	8.819677925109865	0.3904255319148933	10042.99039999999	8.924503517150882	-0.19558823529411767	7223.305400000002
Medtru_MtrunA17Chr1g0185311	MtnsLTP113	1	1	SP(Sec/SPI)	8.0	8.6762357711792	0.19421052631578958	20245.37509999999	8.187629890441894	0.015243902439024274	17352.810099999984
Medtru_MtrunA17Chr1g0203731	MtnsLTP115	1	1	SP(Sec/SPI)	8.0	4.512413597106933	0.5851239669421487	12980.083899999987	4.0500284194946286	0.3989010989010989	9893.263499999995
Medtru_MtrunA17Chr3g0118471	MtnsLTP116	1	1	SP(Sec/SPI)	8.0	4.6849767684936525	0.5665048543689318	20448.520199999974	4.65775089263916	0.43351955307262574	17758.40279999998
Medtru_MtrunA17Chr3g0122441	MtnsLTP117	1	1	SP(Sec/SPI)	8.0	7.98984088897705	0.15468750000000006	19877.934299999994	7.716256904602051	0.07797619047619053	17242.688599999983
Medtru_MtrunA17Chr4g0003641	MtnsLTP118	1	1	SP(Sec/SPI)	8.0	8.398441505432132	0.11232876712328768	15440.814099999992	7.703183937072754	-0.07520661157024784	12756.50399999999
Medtru_MtrunA17Chr3g0096031	MtnsLTP12	1	1	SP(Sec/SPI)	8.0	8.464586067199708	0.1974999999999997	12850.917799999977	7.687269020080567	-0.07789473684210522	10123.45739999999
Medtru_MtrunA17Chr4g0062531	MtnsLTP120	1	1	SP(Sec/SPI)	8.0	4.8565168380737305	0.2435555555555553	24216.690299999987	4.600627708435058	0.09117647058823529	21927.793899999993
Medtru_MtrunA17Chr6g0478571	MtnsLTP122	1	1	SP(Sec/SPI)	8.0	4.497862815856934	0.0736585365853658	21289.895599999985	4.402998542785644	-0.11333333333333333	18570.60639999999
Medtru_MtrunA17Chr6g0484651	MtnsLTP123	1	1	SP(Sec/SPI)	8.0	6.2411714553833	0.5182539682539676	13777.946799999982	5.993978691101074	0.23020833333333338	10425.886299999986
Medtru_MtrunA17Chr7g0260071	MtnsLTP126	1	1	SP(Sec/SPI)	8.0	5.107688331604003	0.3725581395348834	22358.6227	4.818662071228027	0.25608465608465614	19558.174499999986
Medtru_MtrunA17Chr8g0356191	MtnsLTP127	1	1	SP(Sec/SPI)	8.0	6.70241985321045	0.06461538461538459	20822.831199999982	5.848414039611816	-0.0899999999999999	18064.441399999985
Medtru_MtrunA17Chr3g0096051	MtnsLTP13	1	1	SP(Sec/SPI)	8.0	8.464586067199708	0.15416666666666645	12921.995699999978	7.687269020080567	-0.13263157894736835	10194.535299999992
Medtru_MtrunA17Chr3g0101431	MtnsLTP14	1	1	SP(Sec/SPI)	8.0	8.14959354400635	0.21404958677685904	13083.156199999978	7.703524971008301	-0.11649484536082468	10439.815599999993
Medtru_MtrunA17Chr3g0104911	MtnsLTP15	1	1	SP(Sec/SPI)	8.0	5.983349800109862	0.22857142857142826	12014.907599999984	7.6905088424682635	-0.07113402061855666	10455.89779999999
Medtru_MtrunA17Chr3g0104901	MtnsLTP15	1	1	SP(Sec/SPI)	8.0	8.421907997131353	0.2147540983606554	13178.364999999976	7.6905088424682635	-0.14639175257731954	10432.77829999999
Medtru_MtrunA17Chr3g0105041	MtnsLTP16	1	1	SP(Sec/SPI)	8.0	8.146756935119633	0.17950819672131102	13184.347999999976	8.197622489929199	-0.16082474226804117	10453.885199999992
Medtru_MtrunA17Chr4g0012961	MtnsLTP18	1	1	SP(Sec/SPI)	8.0	9.037967872619632	0.5181034482758616	11364.430999999982	9.224668312072755	0.23440860215053783	8924.236399999996
Medtru_MtrunA17Chr4g0013001	MtnsLTP19	1	1	SP(Sec/SPI)	8.0	9.037967872619632	0.5413793103448273	11337.405699999985	9.224668312072755	0.23440860215053783	8924.236399999996
Medtru_MtrunA17Chr1g0165751	MtnsLTP2	1	1	SP(Sec/SPI)	8.0	5.027659034729004	0.13731343283582073	14478.91029999999	4.736075019836425	-0.19351851851851853	11815.556499999995
Medtru_MtrunA17Chr4g0012891	MtnsLTP20	1	1	SP(Sec/SPI)	8.0	8.748569297790528	0.21507936507936504	13272.24739999998	8.723233222961426	-0.01717171717171713	10443.80879999999
Medtru_MtrunA17Chr4g0012901	MtnsLTP21	1	1	SP(Sec/SPI)	8.0	8.042253684997558	0.32727272727272705	12812.181599999985	8.180151557922365	0.03260869565217389	9695.230899999995
Medtru_MtrunA17Chr4g0012931	MtnsLTP23	0	1	SP(Sec/SPI)	8.0	5.128093528747558	0.2162962962962961	15124.54129999998	5.331520271301269	-0.09642857142857138	12646.472699999984
Medtru_MtrunA17Chr4g0013261	MtnsLTP27	1	1	SP(Sec/SPI)	8.0	9.53173122406006	0.385470085470085	11850.89509999998	9.64725856781006	-0.0021739130434781373	9333.725599999996
Medtru_MtrunA17Chr1g0165761	MtnsLTP3	1	1	SP(Sec/SPI)	8.0	6.066618919372559	0.09831932773109228	12508.610299999986	5.080917167663573	-0.29247311827957	9815.230499999998
Medtru_MtrunA17Chr7g0244641	MtnsLTP30	1	1	SP(Sec/SPI)	8.0	4.553223991394043	0.1199999999999999	12672.693999999985	4.402373313903809	-0.31382978723404253	9921.168999999994
Medtru_MtrunA17Chr7g0244651	MtnsLTP31	1	1	SP(Sec/SPI)	8.0	4.232879447937012	0.31475409836065515	13013.18579999998	4.1007287979125975	-0.07916666666666666	10323.751699999988
Medtru_MtrunA17Chr7g0244661	MtnsLTP32	1	1	SP(Sec/SPI)	8.0	6.083556938171386	0.5070175438596488	12169.451399999984	5.09973087310791	0.12954545454545457	9494.043899999993
Medtru_MtrunA17Chr7g0244681	MtnsLTP34	1	1	SP(Sec/SPI)	8.0	8.584110450744632	0.32649572649572633	12071.214599999988	8.503009223937987	-0.09010989010989008	9411.806499999995
Medtru_MtrunA17Chr7g0244741	MtnsLTP39	1	1	SP(Sec/SPI)	8.0	8.047282218933105	0.2801652892561982	12582.865599999988	7.726203727722168	-0.12526315789473683	9903.467899999994
Medtru_MtrunA17Chr1g0203701	MtnsLTP4	1	1	SP(Sec/SPI)	8.0	6.047577857971191	0.563709677419355	13146.133699999986	4.8646448135375975	0.36526315789473696	9910.256099999991
Medtru_MtrunA17Chr7g0244751	MtnsLTP40	1	1	SP(Sec/SPI)	8.0	6.495014381408691	0.8168067226890752	12540.996099999982	5.570471382141112	0.5182795698924733	9883.62699999999
Medtru_MtrunA17Chr7g0244821	MtnsLTP44	1	1	SP(Sec/SPI)	8.0	7.49776782989502	0.3574803149606296	13480.918799999983	6.983829689025879	-0.04059405940594059	10862.562599999994
Medtru_MtrunA17Chr7g0244841	MtnsLTP46	1	1	SP(Sec/SPI)	8.0	8.039288139343263	0.40336134453781497	12662.81919999998	7.677379035949708	0.013978494623655944	9967.443699999989
Medtru_MtrunA17Chr3g0087751	MtnsLTP48	1	1	SP(Sec/SPI)	8.0	8.140890312194827	0.6455999999999997	13740.126699999986	5.905878257751465	0.49587628865979383	10498.160399999995
Medtru_MtrunA17Chr3g0100281	MtnsLTP49	1	1	SP(Sec/SPI)	8.0	9.697028160095215	0.36981132075471657	11274.649599999982	9.620955467224118	-0.11298701298701307	8246.919899999995
Medtru_MtrunA17Chr2g0309241	MtnsLTP5	1	1	SP(Sec/SPI)	8.0	8.443375968933108	0.38869565217391316	11528.244999999984	8.471742057800295	0.133695652173913	9134.406799999993
Medtru_MtrunA17Chr4g0034531	MtnsLTP50	1	1	SP(Sec/SPI)	8.0	5.13764247894287	0.3846153846153844	11273.273499999992	5.032831382751465	0.06835443037974683	8513.794399999995
Medtru_MtrunA17Chr4g0034561	MtnsLTP51	1	1	SP(Sec/SPI)	8.0	8.929467582702639	-0.02115384615384613	11798.925299999986	8.81877536773682	-0.24823529411764692	9688.25669999999
Medtru_MtrunA17Chr4g0034581	MtnsLTP52	1	1	SP(Sec/SPI)	8.0	6.673943519592286	0.19519230769230778	11306.210299999997	6.856169319152832	-0.17848101265822777	8589.838899999997
Medtru_MtrunA17Chr7g0234401	MtnsLTP54	1	1	SP(Sec/SPI)	8.0	5.690742683410644	0.12692307692307686	11167.155399999987	4.356447410583496	-0.1631578947368421	7992.138999999995
Medtru_MtrunA17Chr1g0205181	MtnsLTP56	1	1	SP(Sec/SPI)	8.0	8.623565101623537	0.19934640522875807	15910.522999999994	8.482572746276855	-0.12480620155038757	13462.420499999982
Medtru_MtrunA17Chr1g0205191	MtnsLTP57	1	1	SP(Sec/SPI)	8.0	8.140954780578614	0.6427350427350428	12174.250999999986	7.451159858703614	0.5406593406593406	9453.033499999992
Medtru_MtrunA17Chr5g0395001	MtnsLTP59	1	1	SP(Sec/SPI)	8.0	6.48671588897705	0.31666666666666654	16534.63319999998	4.782626152038574	0.16319444444444445	14044.505699999976
Medtru_MtrunA17Chr4g0056621	MtnsLTP60	1	1	SP(Sec/SPI)	8.0	7.505838966369629	0.3189189189189185	15493.798799999971	7.6939191818237305	0.1056	12943.647399999978
Medtru_MtrunA17Chr7g0240451	MtnsLTP64	1	1	SP(Sec/SPI)	8.0	8.615506553649904	0.13589743589743594	12153.167799999985	8.694286918640138	-0.14891304347826093	9530.947099999992
Medtru_MtrunA17Chr7g0240471	MtnsLTP65	1	1	SP(Sec/SPI)	8.0	8.403727912902834	0.20940170940170938	12210.236999999986	8.703570365905762	-0.1315217391304347	9564.96329999999
Medtru_MtrunA17Chr8g0368861	MtnsLTP67	1	1	SP(Sec/SPI)	8.0	10.270409965515135	0.38833333333333303	12712.175299999977	10.657736015319824	0.13478260869565215	9550.402699999988
Medtru_MtrunA17Chr2g0324771	MtnsLTP7	1	1	SP(Sec/SPI)	8.0	4.663775825500489	0.03877551020408171	11224.805299999987	4.527134895324706	-0.43246753246753245	8961.022799999992
Medtru_MtrunA17Chr2g0290521	MtnsLTP72	1	1	SP(Sec/SPI)	8.0	8.344416999816897	0.6377952755905506	13536.12069999998	8.17776622772217	0.4538461538461538	10835.811899999988
Medtru_MtrunA17Chr3g0095931	MtnsLTP8	1	1	SP(Sec/SPI)	8.0	8.101435661315918	0.21965811965811935	12774.887999999977	7.509590339660646	-0.0423913043478261	9992.451899999993
Medtru_MtrunA17Chr7g0251811	MtnsLTP89	1	1	SP(Sec/SPI)	8.0	6.9926965713500975	-0.40881057268722454	24224.716199999977	6.579818153381347	-0.6852216748768466	21736.634399999984
Medtru_MtrunA17Chr3g0095941	MtnsLTP9	1	1	SP(Sec/SPI)	8.0	6.679968452453613	0.2759689922480617	14143.548499999983	5.690458488464355	-0.027884615384615452	11365.981499999993
Medtru_MtrunA17Chr7g0259631	MtnsLTP92	0	1	SP(Sec/SPI)	8.0	5.970333671569825	-0.6653631284916206	19874.228100000008	5.617988777160644	-0.9821917808219176	16041.394199999999
Medtru_MtrunA17Chr1g0205171	MtnsLTP96	1	1	SP(Sec/SPI)	8.0	8.639617729187016	0.37465437788018446	21789.020199999984	8.710984230041504	0.2026178010471204	19186.83079999999
Medtru_MtrunA17Chr5g0394991	MtnsLTP97	1	1	SP(Sec/SPI)	8.0	8.140890312194827	0.2377358490566035	21469.44619999998	8.194205665588381	0.11075268817204297	18705.179199999977
Medtru_MtrunA17Chr2g0304141	MtnsLTP98	1	1	SP(Sec/SPI)	8.0	4.749602699279785	0.35734265734265724	15171.284699999977	4.999182701110839	0.15245901639344261	12850.51899999998
Medtru_MtrunA17Chr5g0394951	MtnsLTP99	1	1	SP(Sec/SPI)	8.0	4.749602699279785	0.34755244755244735	15054.135399999972	4.999637413024902	0.13057851239669424	12632.265799999981
Medtru_MtrunA17Chr3g0104971	MtnsLTP135	1	1	SP(Sec/SPI)	8.0	8.479736137390137	0.2508196721311471	13171.392299999974	7.6905088424682635	-0.07113402061855666	10455.89779999999
Medtru_MtrunA17Chr7g0244691	MtnsLTP136	1	1	SP(Sec/SPI)	8.0	9.260641670227049	0.33166666666666633	12658.986599999982	9.326270484924319	-0.024468085106383014	9929.574799999993
Medtru_MtrunA17Chr3g0104931	MtnsLTP137	1	1	SP(Sec/SPI)	8.0	8.479736137390137	0.24754098360655694	13185.418899999975	7.6905088424682635	-0.07113402061855666	10455.89779999999
Medtru_MtrunA17Chr3g0105001	MtnsLTP138	1	1	SP(Sec/SPI)	8.0	8.152623558044432	0.2591666666666662	12934.051099999973	7.6905088424682635	-0.071578947368421	10218.59969999999
Medtru_MtrunA17Chr3g0094521	MtnsLTP139	1	1	SP(Sec/SPI)	8.0	8.845594215393067	0.0918699186991867	13432.640999999978	8.466133308410647	-0.16632653061224484	10661.171099999992
Medtru_MtrunA17Chr4g0013211	MtnsLTP140	1	1	SP(Sec/SPI)	8.0	9.5267671585083	0.31043478260869556	12277.34739999998	9.854911231994631	0.1307692307692308	9677.150799999992
Medtru_MtrunA17Chr8g0368831	MtnsLTP141	1	1	SP(Sec/SPI)	8.0	10.507782554626463	0.3671874999999998	13657.357599999972	10.657671546936037	0.1108695652173914	9536.376099999989
Medtru_MtrunA17Chr3g0105011	MtnsLTP142	1	1	SP(Sec/SPI)	8.0	8.479736137390137	0.24262295081967172	13205.408499999974	7.6905088424682635	-0.07113402061855666	10455.89779999999
Medtru_MtrunA17Chr3g0104961	MtnsLTP143	1	1	SP(Sec/SPI)	8.0	8.146692466735843	0.3188524590163929	13128.364199999975	6.162051582336424	0.01443298969072169	10412.86969999999
Medtru_MtrunA17Chr3g0104981	MtnsLTP144	1	1	SP(Sec/SPI)	8.0	8.479736137390137	0.28181818181818136	13043.263099999975	7.6905088424682635	-0.03541666666666662	10327.76859999999
Medtru_MtrunA17Chr4g0013251	MtnsLTP145	1	1	SP(Sec/SPI)	8.0	9.366950035095215	0.44444444444444375	11788.839299999981	9.466940498352052	0.0717391304347827	9259.682199999997
Medtru_MtrunA17Chr3g0104941	MtnsLTP146	1	1	SP(Sec/SPI)	8.0	8.479736137390137	0.24754098360655694	13185.418899999975	7.6905088424682635	-0.07113402061855666	10455.89779999999
Medtru_MtrunA17Chr3g0104991	MtnsLTP147	1	1	SP(Sec/SPI)	8.0	8.479736137390137	0.24426229508196695	13181.430199999975	7.6905088424682635	-0.02371134020618552	10481.97809999999
Medtru_MtrunA17Chr3g0105021	MtnsLTP148	1	1	SP(Sec/SPI)	8.0	8.479736137390137	0.24262295081967172	13205.408499999974	7.6905088424682635	-0.07113402061855666	10455.89779999999
Medtru_MtrunA17Chr3g0104951	MtnsLTP149	1	1	SP(Sec/SPI)	8.0	8.479736137390137	0.24754098360655694	13185.418899999975	7.6905088424682635	-0.07113402061855666	10455.89779999999
Medtru_MtrunA17Chr3g0104921	MtnsLTP150	1	1	SP(Sec/SPI)	8.0	5.983349800109862	0.22857142857142826	12014.907599999984	7.6905088424682635	-0.07113402061855666	10455.89779999999
Medtru_MtrunA17Chr7g0244831	MtnsLTP151	1	1	SP(Sec/SPI)	8.0	9.233629417419433	0.45499999999999974	12483.741099999981	9.202555656433105	0.1425531914893617	9758.339599999994
Medtru_MtrunA17Chr3g0095951	MtnsLTP152	1	1	SP(Sec/SPI)	8.0	8.464586067199708	0.09666666666666653	12908.914099999978	7.687269020080567	-0.20526315789473676	10181.453699999991
Medtru_MtrunA17Chr3g0105031	MtnsLTP153	1	1	SP(Sec/SPI)	8.0	5.983349800109862	0.18818181818181792	11860.699699999981	7.6905088424682635	-0.12842105263157894	10315.71649999999

## Sheet: N.schottii
seqName	NschLTP	hmmsearch	regular expression	signalp_pred	cysteines_count	isoelectric_wholeProt	gravy_wholeProt	molecular_weight_wholeProt	isoelectric_matureProt	gravy_matureProt	molecular_weight_matureProt
Nissch_Nissc11434S05096	NschLTP1	1	1	SP(Sec/SPI)	8.0	7.473213386535646	0.6449152542372877	12058.120699999983	6.70708065032959	0.32580645161290334	9508.906299999995
Nissch_Nissc11434S12996	NschLTP2	1	1	SP(Sec/SPI)	8.0	8.90999813079834	0.4411764705882349	11860.73149999998	8.910771751403807	0.0851063829787234	9313.468299999997
Nissch_Nissc11648S13109	NschLTP3	1	1	SP(Sec/SPI)	8.0	8.682295799255371	0.06649746192893399	20850.019399999994	7.511920738220215	0.036526946107784335	17628.136799999986
Nissch_Nissc11875S00273	NschLTP4	1	1	SP(Sec/SPI)	8.0	5.7735002517700185	-0.09172932330827058	14739.963599999977	6.757894706726075	-0.32385321100917425	12134.882799999988
Nissch_Nissc135926S14160	NschLTP5	1	1	SP(Sec/SPI)	8.0	8.472193336486818	0.2287581699346403	15889.30309999998	8.191949272155764	-0.032031249999999976	13284.904199999983
Nissch_Nissc1394S14492	NschLTP6	1	1	SP(Sec/SPI)	8.0	8.472128868103027	0.35187165775401086	19200.8582	7.687041664123536	0.2773584905660375	16107.988499999998
Nissch_Nissc1394S14526	NschLTP7	1	1	SP(Sec/SPI)	8.0	5.74905948638916	0.4035714285714284	23245.65479999999	5.740590476989747	0.31884816753926676	19696.472399999988
Nissch_Nissc14639S00635	NschLTP8	1	1	SP(Sec/SPI)	8.0	8.920184135437015	0.2838709677419356	13016.986899999978	8.68526134490967	-0.07422680412371141	10287.573499999988
Nissch_Nissc14639S05732	NschLTP9	1	1	SP(Sec/SPI)	8.0	9.30112781524658	0.03277310924369754	12758.199299999978	9.073361015319826	-0.3285714285714285	9716.28859999999
Nissch_Nissc14671S05744	NschLTP10	1	1	SP(Sec/SPI)	8.0	8.98297634124756	0.6007936507936504	12978.434699999982	9.082451057434085	0.3316326530612246	10126.810399999991
Nissch_Nissc14671S05745	NschLTP11	1	1	SP(Sec/SPI)	8.0	9.082451057434085	0.5674796747967474	12796.374199999982	9.033519554138184	0.3365591397849464	9667.411099999992
Nissch_Nissc15733S05960	NschLTP12	1	1	SP(Sec/SPI)	8.0	5.125308418273924	0.25825242718446595	10651.508899999986	4.457450294494628	-0.0835443037974684	8082.263299999993
Nissch_Nissc1614S15512	NschLTP13	1	1	SP(Sec/SPI)	8.0	8.712789344787598	0.31198156682027633	21617.57139999998	8.199943351745606	0.2099999999999999	18786.16709999998
Nissch_Nissc1614S15546	NschLTP14	1	1	SP(Sec/SPI)	8.0	5.268656349182128	0.18350515463917516	10593.502499999995	5.1242284774780265	-0.19714285714285715	7740.9134
Nissch_Nissc1614S15547	NschLTP15	1	1	SP(Sec/SPI)	8.0	8.615571022033695	0.1707602339181285	17192.43899999998	8.180796241760255	-0.03401360544217686	14775.319099999973
Nissch_Nissc1663S00827	NschLTP16	1	1	SP(Sec/SPI)	8.0	9.061498832702636	0.36597938144329867	10155.102299999991	8.729680061340332	0.11081081081081087	7833.281699999997
Nissch_Nissc2435S07138	NschLTP17	1	1	SP(Sec/SPI)	8.0	4.507127571105957	0.8444444444444442	11925.759399999992	4.223671531677247	0.7744444444444442	9152.467199999997
Nissch_Nissc3167S02004	NschLTP18	1	1	SP(Sec/SPI)	8.0	5.179930686950683	0.1288000000000002	13358.404399999985	4.811500358581543	-0.11881188118811883	10754.376399999986
Nissch_Nissc3271S02100	NschLTP19	1	1	SP(Sec/SPI)	8.0	8.062238883972167	0.0887755102040814	10528.328199999987	8.74141330718994	-0.45	7606.746500000002
Nissch_Nissc4056S08619	NschLTP20	1	1	SP(Sec/SPI)	8.0	8.625692558288574	0.011111111111111143	19874.952199999985	8.43441486358643	-0.24790419161676655	17538.956399999992
Nissch_Nissc405S02483	NschLTP21	1	1	SP(Sec/SPI)	8.0	5.325893211364746	0.8876190476190472	11152.140199999985	4.79416446685791	0.8609756097560971	8723.276099999995
Nissch_Nissc524366S26038	NschLTP22	1	1	SP(Sec/SPI)	8.0	5.736952781677247	0.25999999999999984	21069.900199999956	4.761482048034667	0.11208791208791204	17734.921099999974
Nissch_Nissc524493S03294	NschLTP23	1	1	SP(Sec/SPI)	8.0	4.500988960266113	0.5811111111111106	9275.758899999995	4.751023674011231	0.10298507462686557	6986.904
Nissch_Nissc524734S27678	NschLTP24	1	1	SP(Sec/SPI)	8.0	8.86732006072998	0.0983193277310925	12489.494099999985	8.703441429138184	-0.1694736842105262	9854.297999999988
Nissch_Nissc524942S03630	NschLTP25	1	1	SP(Sec/SPI)	8.0	8.919088172912598	-0.4612903225806452	17604.21299999999	8.754435920715334	-0.7054263565891474	14647.623499999987
Nissch_Nissc6211S29556	NschLTP26	1	1	SP(Sec/SPI)	8.0	8.611316108703615	0.2619791666666668	20001.200699999987	8.17783069610596	0.17098765432098764	16850.30979999998
Nissch_Nissc6317S10821	NschLTP27	1	1	SP(Sec/SPI)	8.0	8.135217094421389	0.277710843373494	16818.07029999999	8.186340522766113	0.060431654676258995	14038.596699999978
Nissch_Nissc6317S29654	NschLTP28	1	1	SP(Sec/SPI)	8.0	8.40894985198975	0.33590909090909093	22101.358199999973	8.192078208923341	0.1668341708542713	19813.400399999977
Nissch_Nissc672S30077	NschLTP29	1	1	SP(Sec/SPI)	8.0	6.292610740661622	0.12142857142857129	20913.017199999984	6.343026924133301	-0.12134146341463409	17638.110099999984
Nissch_Nissc76980S04296	NschLTP30	1	1	SP(Sec/SPI)	8.0	8.921215629577638	0.5226086956521735	11399.196799999987	8.924503517150882	0.17666666666666672	8867.999199999995
Nissch_Nissc7843S04333	NschLTP31	1	1	SP(Sec/SPI)	8.0	9.060983085632323	0.13245614035087727	11689.557699999988	9.078260612487792	-0.2088888888888888	9342.688199999991
Nissch_Nissc8077S04377	NschLTP32	1	1	SP(Sec/SPI)	8.0	9.060983085632323	-0.433536585365854	18489.229199999998	8.519964408874515	-0.6640287769784174	15661.692499999988
Nissch_Nissc8759S04562	NschLTP33	1	1	SP(Sec/SPI)	8.0	9.30112781524658	0.03277310924369754	12758.199299999978	9.073361015319826	-0.3285714285714285	9716.28859999999
Nissch_Nissc8759S31879	NschLTP34	1	1	SP(Sec/SPI)	8.0	8.372009468078616	0.5618644067796604	11629.408299999985	8.208968925476075	0.20967741935483883	9114.210099999997

## Sheet: P.andersonii
seqName	PaLTPs	hmmsearch	regular expression	signalp_pred	cysteines_count	isoelectric_wholeProt	gravy_wholeProt	molecular_weight_wholeProt	isoelectric_matureProt	gravy_matureProt	molecular_weight_matureProt
Parand_PanWU01x14_004720	PaLTP1	1	1	SP(Sec/SPI)	8.0	8.480896568298341	0.6506249999999997	16358.035299999994	7.699887275695801	0.488148148148148	13567.537299999982
Parand_PanWU01x14_004730	PaLTP2	1	1	SP(Sec/SPI)	8.0	5.525398063659667	0.15443786982248522	17149.140899999977	4.518040657043457	0.009154929577464768	14339.83129999998
Parand_PanWU01x14_013360	PaLTP3	1	1	SP(Sec/SPI)	8.0	9.592847251892088	0.49830508474576213	12084.41199999998	9.95728702545166	0.26739130434782604	9182.98939999999
Parand_PanWU01x14_026720	PaLTP4	1	1	SP(Sec/SPI)	8.0	8.855973625183104	0.14591836734693855	10221.89839999999	8.883179283142091	-0.32173913043478264	7319.449100000005
Parand_PanWU01x14_026730	PaLTP5	0	1	SP(Sec/SPI)	8.0	8.08061237335205	0.09813084112149525	11451.428899999992	8.177895164489748	-0.1928571428571428	9125.575099999993
Parand_PanWU01x14_026740	PaLTP6	1	1	SP(Sec/SPI)	8.0	9.713467597961426	0.10842105263157864	10566.775299999985	9.897718238830567	-0.2579710144927536	7804.419600000001
Parand_PanWU01x14_032040	PaLTP7	1	1	SP(Sec/SPI)	8.0	8.444987678527834	0.3761061946902651	12002.056199999988	6.775230598449707	0.08674698795180724	8913.241399999995
Parand_PanWU01x14_044610	PaLTP8	1	1	SP(Sec/SPI)	8.0	4.849980354309081	0.3575471698113207	11105.923199999987	4.189397621154785	0.08051948051948057	7927.027299999996
Parand_PanWU01x14_046480	PaLTP9	1	1	SP(Sec/SPI)	8.0	8.152623558044432	0.39607843137254845	10860.846299999992	8.497722816467284	0.04736842105263159	8045.474499999996
Parand_PanWU01x14_052050	PaLTP10	1	1	SP(Sec/SPI)	8.0	6.784040641784667	0.33524590163934426	12948.931299999987	6.284425926208496	0.10098039215686279	10733.20989999999
Parand_PanWU01x14_052680	PaLTP11	1	1	SP(Sec/SPI)	8.0	8.44331150054932	0.24786324786324793	12165.143699999982	7.674593925476076	-0.09222222222222215	9427.728299999997
Parand_PanWU01x14_058690	PaLTP12	1	1	SP(Sec/SPI)	8.0	5.537504768371581	-0.18629441624365475	20739.525999999998	5.018792152404784	-0.3564971751412429	18537.74669999999
Parand_PanWU01x14_070550	PaLTP13	1	1	SP(Sec/SPI)	8.0	4.813091850280761	0.11351351351351346	12487.198299999975	4.78819637298584	-0.3188235294117648	9706.81089999999
Parand_PanWU01x14_075270	PaLTP14	1	1	SP(Sec/SPI)	8.0	8.684036445617675	0.0504424778761062	12481.45359999999	8.185373497009277	-0.6156626506024097	9454.690199999995
Parand_PanWU01x14_075280	PaLTP15	1	1	SP(Sec/SPI)	8.0	8.904711723327637	0.3	13532.913199999986	8.505781364440917	-0.1436170212765958	10675.238299999995
Parand_PanWU01x14_075300	PaLTP16	1	1	SP(Sec/SPI)	8.0	9.199267768859862	0.1694915254237286	12919.076099999987	8.713562965393066	-0.4457831325301203	9335.657099999995
Parand_PanWU01x14_094520	PaLTP17	1	1	SP(Sec/SPI)	8.0	8.450338554382327	0.31794871794871793	11949.720499999981	8.478704643249515	0.09782608695652177	9309.595499999992
Parand_PanWU01x14_098250	PaLTP18	1	1	SP(Sec/SPI)	8.0	8.053535652160644	0.22828282828282825	10531.09179999999	8.147208213806152	-0.13043478260869576	7527.495400000003
Parand_PanWU01x14_115260	PaLTP19	1	1	SP(Sec/SPI)	8.0	7.2228376388549815	-0.308843537414966	16570.825600000004	6.974223899841309	-0.5411290322580646	13882.50869999999
Parand_PanWU01x14_118950	PaLTP20	1	1	SP(Sec/SPI)	8.0	7.547786140441895	0.10310880829015527	20679.712299999992	7.033904838562011	-0.13413173652694624	18059.51439999999
Parand_PanWU01x14_118960	PaLTP21	1	1	SP(Sec/SPI)	8.0	7.547217750549317	0.08492462311557794	21126.149099999984	8.159005928039551	-0.06951219512195113	17264.62549999998
Parand_PanWU01x14_128600	PaLTP22	1	1	SP(Sec/SPI)	8.0	7.524993705749512	0.5527777777777776	17588.234599999974	6.862251091003418	0.36339869281045756	14808.71649999998
Parand_PanWU01x14_140270	PaLTP23	1	1	SP(Sec/SPI)	8.0	10.17847805023193	-0.019672131147540833	13653.047599999978	10.41243381500244	-0.4021052631578953	10664.420099999987
Parand_PanWU01x14_145720	PaLTP24	1	1	SP(Sec/SPI)	8.0	6.815870475769043	-0.6637583892617449	17026.235199999996	6.1837072372436515	-1.0645669291338582	14950.717999999995
Parand_PanWU01x14_145730	PaLTP25	1	1	SP(Sec/SPI)	8.0	6.811266517639161	-0.8924528301886795	18436.554699999997	6.346266746520995	-1.4533834586466163	15855.3878
Parand_PanWU01x14_161180	PaLTP26	1	1	SP(Sec/SPI)	8.0	5.161060142517088	0.3719211822660096	19960.68339999998	4.809397315979004	0.25911602209944745	17568.81309999998
Parand_PanWU01x14_180940	PaLTP27	1	1	SP(Sec/SPI)	8.0	8.043220710754394	0.09666666666666675	12580.469299999986	8.48566722869873	-0.23043478260869557	9547.828799999992
Parand_PanWU01x14_181340	PaLTP28	1	1	SP(Sec/SPI)	8.0	8.834441184997559	0.12393162393162399	12245.187099999981	8.175380897521975	-0.21222222222222223	9408.597599999997
Parand_PanWU01x14_181350	PaLTP29	1	1	SP(Sec/SPI)	8.0	8.987940406799318	0.0017094017094018551	12171.067599999984	8.473869514465335	-0.27888888888888885	9436.654199999997
Parand_PanWU01x14_189200	PaLTP30	1	1	SP(Sec/SPI)	8.0	7.511977577209472	0.40755555555555545	23127.676499999987	6.733624458312988	0.33367346938775494	19995.008099999985
Parand_PanWU01x14_189220	PaLTP31	1	1	SP(Sec/SPI)	8.0	5.614692115783691	0.10000000000000006	16982.91269999998	6.189675331115722	-0.15744680851063836	14065.405799999975
Parand_PanWU01x14_199670	PaLTP32	1	1	SP(Sec/SPI)	8.0	7.473497581481935	0.3243055555555558	14970.244099999985	6.265669059753418	0.13416666666666666	12402.093899999989
Parand_PanWU01x14_199680	PaLTP33	1	1	SP(Sec/SPI)	8.0	5.449120140075683	0.556470588235294	18044.947599999985	5.455883979797362	0.36756756756756753	15885.337299999974
Parand_PanWU01x14_215270	PaLTP34	1	1	SP(Sec/SPI)	8.0	8.932755470275882	0.5888888888888886	11888.905399999981	8.937590599060062	0.28461538461538466	9281.591799999993
Parand_PanWU01x14_215350	PaLTP35	1	1	SP(Sec/SPI)	8.0	9.234016227722169	0.5555555555555554	11760.820999999985	9.35205783843994	0.1868131868131869	9274.731699999995
Parand_PanWU01x14_215360	PaLTP36	1	1	SP(Sec/SPI)	8.0	9.604193687438965	0.4299145299145298	11799.798899999987	9.35205783843994	0.09670329670329668	9086.423099999998
Parand_PanWU01x14_215400	PaLTP37	1	1	SP(Sec/SPI)	8.0	9.641263008117676	0.35862068965517235	11847.951199999985	9.567059898376463	-0.05714285714285711	9405.828399999993
Parand_PanWU01x14_215410	PaLTP38	1	1	SP(Sec/SPI)	8.0	9.27927303314209	0.44137931034482736	11698.74349999998	9.30261058807373	0.0571428571428571	9217.677299999996
Parand_PanWU01x14_217110	PaLTP39	1	1	SP(Sec/SPI)	8.0	7.469575691223145	-0.2597014925373136	14524.630199999983	6.4011732101440435	-0.7009345794392526	11665.137899999987
Parand_PanWU01x14_220710	PaLTP40	1	1	SP(Sec/SPI)	8.0	7.477135276794434	0.48521739130434766	12231.220799999981	4.996681785583495	0.3130434782608696	9783.134999999991
Parand_PanWU01x14_228890	PaLTP41	1	1	SP(Sec/SPI)	8.0	8.58056468963623	0.09086294416243641	20893.018799999976	8.441570854187017	-0.16144578313253005	17407.787899999985
Parand_PanWU01x14_289790	PaLTP42	1	1	SP(Sec/SPI)	8.0	5.537504768371581	-0.18629441624365475	20739.525999999998	5.018792152404784	-0.3564971751412429	18537.74669999999
Parand_PanWU01x14_308650	PaLTP43	1	1	SP(Sec/SPI)	8.0	9.417557716369632	0.2032258064516129	10017.997899999986	9.326141548156738	-0.31764705882352945	7360.607300000001
Parand_PanWU01x14_310340	PaLTP44	1	1	SP(Sec/SPI)	8.0	8.398505973815919	0.3130841121495323	11495.618599999987	8.180151557922365	-0.00632911392405061	8501.986099999996
Parand_PanWU01x14_325220	PaLTP45	1	1	SP(Sec/SPI)	8.0	4.663605308532715	0.3729729729729726	19099.810999999983	4.6645715713500975	0.1380368098159509	16832.988099999984

## Sheet: P. communis
seqName	PcLTPs	hmmsearch	regular expression	signalp_pred	cysteines_count	isoelectric_wholeProt	gravy_wholeProt	molecular_weight_wholeProt	isoelectric_matureProt	gravy_matureProt	molecular_weight_matureProt
Pyrcom_PCP002860.1	PcLTP1	1	1	SP(Sec/SPI)	8.0	9.696061134338382	0.09537037037037045	11523.768299999987	9.697157096862792	-0.2385542168674699	8969.755599999997
Pyrcom_PCP003654.1	PcLTP2	1	1	SP(Sec/SPI)	8.0	9.442378044128418	0.4245614035087715	11541.647499999983	9.43734951019287	0.05333333333333333	9028.470099999999
Pyrcom_PCP003685.1	PcLTP3	1	1	SP(Sec/SPI)	8.0	9.301385688781735	0.3494845360824739	10149.058299999984	9.326399421691896	-0.16323529411764698	7211.5004000000035
Pyrcom_PCP004368.1	PcLTP4	1	1	SP(Sec/SPI)	8.0	4.810249900817872	0.2839999999999999	10343.084699999987	4.717090797424316	-0.09189189189189176	7756.002699999996
Pyrcom_PCP004703.1	PcLTP5	1	1	SP(Sec/SPI)	8.0	8.116908073425293	0.2599999999999998	17825.83299999999	7.691702461242676	0.047260273972602684	15429.844799999984
Pyrcom_PCP004874.1	PcLTP6	1	1	SP(Sec/SPI)	8.0	9.276694297790527	0.41681415929203525	11227.015099999982	9.24768352508545	0.06741573033707857	8901.159699999995
Pyrcom_PCP005670.1	PcLTP7	1	1	SP(Sec/SPI)	8.0	7.520787620544434	0.42051282051282085	12384.599599999994	7.673457145690919	0.16736842105263156	9939.647099999998
Pyrcom_PCP008226.1	PcLTP8	1	1	SP(Sec/SPI)	8.0	8.988262748718263	0.26814159292035417	11678.644499999988	8.840888023376465	-0.026881720430107527	9506.99879999999
Pyrcom_PCP008331.1	PcLTP9	1	1	SP(Sec/SPI)	8.0	8.357181739807132	0.18469945355191258	19167.182899999974	7.699830436706543	-0.0006289308176100272	16524.84029999997
Pyrcom_PCP009953.1	PcLTP10	1	1	SP(Sec/SPI)	8.0	8.430611228942873	0.16283185840707975	11736.636099999989	8.166226387023926	-0.15806451612903225	9599.006599999992
Pyrcom_PCP010147.1	PcLTP11	1	1	SP(Sec/SPI)	8.0	8.135152626037598	0.3584905660377356	11324.229099999988	8.191949272155764	0.0566265060240964	8926.312799999992
Pyrcom_PCP011780.1	PcLTP12	1	1	SP(Sec/SPI)	8.0	4.935409355163573	0.711111111111111	10458.41809999999	5.914517784118652	0.506410256410256	8274.743599999998
Pyrcom_PCP012586.1	PcLTP13	1	1	SP(Sec/SPI)	8.0	8.845078468322754	0.5086206896551722	11656.569599999984	8.855328941345213	0.17000000000000007	9042.357599999996
Pyrcom_PCP015736.1	PcLTP14	1	1	SP(Sec/SPI)	8.0	6.686618614196779	0.27528735632183904	17982.542599999975	6.34120807647705	0.1040268456375839	15193.204999999976
Pyrcom_PCP016618.1	PcLTP15	1	1	SP(Sec/SPI)	8.0	6.092594337463377	0.11606217616580315	20738.776299999987	6.129880714416504	-0.0668674698795181	17953.471899999986
Pyrcom_PCP018671.1	PcLTP16	1	1	SP(Sec/SPI)	8.0	8.12941493988037	0.33018867924528295	11346.23119999999	7.445419120788575	-0.0011627906976744403	9173.514699999992
Pyrcom_PCP019331.1	PcLTP17	1	1	SP(Sec/SPI)	8.0	8.615313148498537	0.30603448275862044	12660.939599999978	8.473676109313967	-0.09891304347826083	10212.833799999991
Pyrcom_PCP019402.1	PcLTP18	1	1	SP(Sec/SPI)	8.0	6.981328773498535	-0.390476190476191	18706.234200000014	6.487909507751465	-0.6612676056338033	15730.469399999998
Pyrcom_PCP020153.1	PcLTP19	1	1	SP(Sec/SPI)	8.0	4.1347753524780275	0.26175115207373256	22292.3088	4.061907768249512	0.10894736842105261	19512.9041
Pyrcom_PCP020154.1	PcLTP20	1	1	SP(Sec/SPI)	8.0	7.489526176452637	0.37999999999999984	20962.919099999974	7.694317054748535	0.1853260869565217	18174.440299999973
Pyrcom_PCP022701.1	PcLTP21	1	1	SP(Sec/SPI)	8.0	7.555857276916504	-0.1093220338983051	12646.495499999986	7.757635688781738	-0.48444444444444446	9665.863599999995
Pyrcom_PCP023015.1	PcLTP22	1	1	SP(Sec/SPI)	8.0	9.417557716369632	0.24795918367346922	10391.359499999982	9.466811561584475	-0.2588235294117647	7293.607500000001
Pyrcom_PCP028355.1	PcLTP23	1	1	SP(Sec/SPI)	8.0	6.215025520324706	-0.013513513513513454	11843.913699999986	4.819230461120605	-0.3516853932584269	9552.02989999999
Pyrcom_PCP028439.1	PcLTP24	1	1	SP(Sec/SPI)	8.0	4.4625658035278315	0.1850678733031673	23097.340799999998	4.531852531433105	0.015463917525773132	20302.86199999999
Pyrcom_PCP028440.1	PcLTP25	1	1	SP(Sec/SPI)	8.0	7.486684226989747	0.30528846153846145	20808.641699999975	7.690963554382326	0.10109890109890109	18008.085999999978
Pyrcom_PCP028909.1	PcLTP26	1	1	SP(Sec/SPI)	8.0	8.905485343933105	0.4888888888888886	10964.857799999989	8.731743049621581	0.1776315789473684	7817.123499999997
Pyrcom_PCP028910.1	PcLTP27	1	1	SP(Sec/SPI)	8.0	8.713949775695799	0.4805555555555553	11059.957099999987	8.506232643127444	0.2380952380952382	8699.097499999993
Pyrcom_PCP029513.1	PcLTP28	1	1	SP(Sec/SPI)	8.0	4.601764488220215	0.43533333333333274	15323.478699999985	4.602617073059082	0.17016129032258065	12794.432799999982
Pyrcom_PCP030675.1	PcLTP29	1	1	SP(Sec/SPI)	8.0	5.9799394607543945	0.3504761904761901	10844.312199999988	4.828324699401855	0.0410958904109588	7463.341
Pyrcom_PCP030737.1	PcLTP30	1	1	SP(Sec/SPI)	8.0	9.961541938781735	0.5844827586206891	12154.67079999998	10.150950050354005	0.24505494505494502	9414.367499999991
Pyrcom_PCP031932.1	PcLTP31	1	1	SP(Sec/SPI)	8.0	4.28596706390381	0.3476470588235291	16714.87849999998	4.169390296936036	0.11724137931034483	14300.913399999987
Pyrcom_PCP032165.1	PcLTP32	1	1	SP(Sec/SPI)	8.0	5.1862398147582995	0.31623931623931606	12814.731299999981	4.706518745422362	0.08125	10606.96569999999
Pyrcom_PCP032483.1	PcLTP33	1	1	SP(Sec/SPI)	8.0	8.822256660461427	0.470731707317073	12646.88959999998	8.885435676574708	0.16063829787234055	9665.141899999993
Pyrcom_PCP032484.1	PcLTP34	1	1	SP(Sec/SPI)	8.0	9.468810081481934	0.3201680672268905	12177.321399999983	9.465006446838384	-0.054838709677419335	9573.117899999994
Pyrcom_PCP033253.1	PcLTP35	1	1	SP(Sec/SPI)	8.0	8.746441841125488	0.1562499999999999	15312.756099999991	8.820387077331542	-0.16837606837606833	12486.312099999985
Pyrcom_PCP033564.1	PcLTP36	1	1	SP(Sec/SPI)	8.0	8.140954780578614	0.39999999999999974	20739.944499999976	8.488503837585451	0.29523809523809535	17272.86749999997
Pyrcom_PCP035584.1	PcLTP37	1	1	SP(Sec/SPI)	8.0	7.513398551940918	0.5184466019417473	10712.28179999999	6.698838996887207	0.13802816901408443	7193.102400000002
Pyrcom_PCP037649.1	PcLTP38	1	1	SP(Sec/SPI)	8.0	8.845078468322754	0.5136752136752135	11727.647499999985	8.855328941345213	0.1666666666666667	9028.330999999996
Pyrcom_PCP039685.1	PcLTP39	1	1	SP(Sec/SPI)	8.0	4.0500284194946286	0.21428571428571422	15456.551799999985	4.0500284194946286	0.033858267716535474	13153.711699999983
Pyrcom_PCP040557.1	PcLTP40	1	1	SP(Sec/SPI)	8.0	8.429773139953614	0.4482233502538067	20274.38509999998	8.503782844543458	0.3347560975609757	16834.34829999997
Pyrcom_PCP041053.1	PcLTP41	1	1	SP(Sec/SPI)	8.0	10.029298210144042	0.5672413793103444	12119.65659999998	10.393028831481931	0.24347826086956512	9494.46209999999
Pyrcom_PCP041352.1	PcLTP42	1	1	SP(Sec/SPI)	8.0	8.566639518737794	0.20819672131147546	18921.816699999978	8.629625129699708	0.009815950920245451	16884.369399999978

## Sheet: Q. lobata
seqName	QlLTPs	hmmsearch	regular expression	signalp_pred	cysteines_count	isoelectric_wholeProt	gravy_wholeProt	molecular_weight_wholeProt	isoelectric_matureProt	gravy_matureProt	molecular_weight_matureProt
Quelob_rna-XM_031069817.1	QlLTP1	1	1	SP(Sec/SPI)	8.0	8.60770587921143	0.36016949152542377	12130.316599999986	8.694351387023925	0.050549450549450564	9327.789599999991
Quelob_rna-XM_031069871.1	QlLTP2	1	1	SP(Sec/SPI)	8.0	8.087188148498537	0.19256198347107412	13173.44649999998	6.3648530960083	-0.15425531914893614	10254.754599999993
Quelob_rna-XM_031070206.1	QlLTP3	1	1	SP(Sec/SPI)	8.0	9.139054298400882	0.35084745762711855	11822.784599999984	9.1831506729126	-9.654113257610057e-17	9178.430899999996
Quelob_rna-XM_031071063.1	QlLTP4	1	1	SP(Sec/SPI)	8.0	8.549426460266115	0.44214876033057876	12536.530399999983	8.6803617477417	0.12765957446808504	9835.279399999992
Quelob_rna-XM_031071139.1	QlLTP5	1	1	SP(Sec/SPI)	8.0	8.366400718688965	0.2564102564102564	12242.212299999985	8.470388221740723	-0.15638297872340426	9804.166099999995
Quelob_rna-XM_031071140.1	QlLTP6	1	1	SP(Sec/SPI)	8.0	8.366400718688965	0.28879310344827586	12114.083099999983	8.470388221740723	-0.12043010752688171	9676.036899999994
Quelob_rna-XM_031071141.1	QlLTP7	1	1	SP(Sec/SPI)	8.0	8.888981437683107	0.27435897435897416	12168.175599999984	9.029458045959473	-0.16170212765957448	9746.128799999991
Quelob_rna-XM_031071864.1	QlLTP8	1	1	SP(Sec/SPI)	8.0	8.757079124450684	0.14017094017094017	12295.258499999982	8.891044425964356	-0.301063829787234	9857.212299999996
Quelob_rna-XM_031072104.1	QlLTP9	1	1	SP(Sec/SPI)	8.0	7.4508756637573255	0.186776859504132	13154.355599999979	6.397592353820801	-0.15319148936170204	10316.825799999991
Quelob_rna-XM_031076315.1	QlLTP10	1	1	SP(Sec/SPI)	8.0	8.339066123962404	0.15847457627118658	12295.276999999987	8.68532581329346	-0.17582417582417573	9429.777199999991
Quelob_rna-XM_031076316.1	QlLTP11	1	1	SP(Sec/SPI)	8.0	8.030327033996581	0.15847457627118658	12296.261799999986	8.471613121032718	-0.17582417582417573	9430.761999999992
Quelob_rna-XM_031079532.1	QlLTP12	1	1	SP(Sec/SPI)	8.0	8.165130424499512	0.44736842105263097	9761.376599999989	7.700341987609863	0.08412698412698413	6473.404200000001
Quelob_rna-XM_031079785.1	QlLTP13	1	1	SP(Sec/SPI)	8.0	4.081403541564941	0.49918699186991855	13008.926799999981	4.0500284194946286	0.33191489361702137	9996.27759999999
Quelob_rna-XM_031079886.1	QlLTP14	1	1	SP(Sec/SPI)	8.0	8.978914833068849	0.4702479338842977	12543.592399999981	9.005346870422365	0.18723404255319154	9785.268599999992
Quelob_rna-XM_031083489.1	QlLTP15	1	1	SP(Sec/SPI)	8.0	9.417880058288574	0.2634408602150537	9975.957799999986	9.326399421691896	-0.2794117647058823	7300.552000000002
Quelob_rna-XM_031083617.1	QlLTP16	1	1	SP(Sec/SPI)	8.0	6.495582771301269	0.7536585365853652	12183.201699999985	4.885334205627441	0.606122448979592	9422.752799999998
Quelob_rna-XM_031083899.1	QlLTP17	1	1	SP(Sec/SPI)	8.0	8.10678653717041	0.11494252873563192	18699.483199999988	7.6860754013061525	-0.049324324324324285	15822.081799999982
Quelob_rna-XM_031083901.1	QlLTP18	1	1	SP(Sec/SPI)	8.0	8.10678653717041	0.11494252873563192	18699.483199999988	7.6860754013061525	-0.049324324324324285	15822.081799999982
Quelob_rna-XM_031083902.1	QlLTP19	1	1	SP(Sec/SPI)	8.0	6.695428657531737	-0.22362204724409446	13900.621799999983	6.736125373840332	-0.436082474226804	10569.858499999991
Quelob_rna-XM_031084784.1	QlLTP20	1	1	SP(Sec/SPI)	8.0	8.473933982849122	0.34899999999999964	20838.8609	8.489212989807132	0.15906432748538013	17667.03039999999
Quelob_rna-XM_031089137.1	QlLTP21	1	1	SP(Sec/SPI)	8.0	6.67979793548584	0.5499999999999999	18158.71029999997	6.075201606750488	0.3839506172839505	15629.59649999997
Quelob_rna-XM_031090322.1	QlLTP22	1	1	SP(Sec/SPI)	8.0	9.46287899017334	0.252136752136752	12782.351199999983	9.2467809677124	-0.030952380952380936	9171.799399999994
Quelob_rna-XM_031092411.1	QlLTP23	1	1	SP(Sec/SPI)	8.0	9.244717979431151	0.3885714285714287	24569.334099999982	8.937655067443853	0.2712328767123285	21905.03679999998
Quelob_rna-XM_031092412.1	QlLTP24	1	1	SP(Sec/SPI)	8.0	9.07838954925537	0.4240000000000001	22616.13179999998	8.741671180725099	0.2994974874371856	19951.834499999983
Quelob_rna-XM_031092413.1	QlLTP25	1	1	SP(Sec/SPI)	8.0	8.90464725494385	0.4668292682926829	20676.956099999978	8.511712455749514	0.3346368715083796	18012.65879999998
Quelob_rna-XM_031092890.1	QlLTP26	1	1	SP(Sec/SPI)	8.0	8.143920326232912	0.5386666666666663	15294.659099999975	7.683972358703613	0.33225806451612916	12595.293199999982
Quelob_rna-XM_031092891.1	QlLTP27	1	1	SP(Sec/SPI)	8.0	8.143920326232912	0.5385135135135132	15122.477299999973	7.683972358703613	0.32868852459016407	12423.111399999983
Quelob_rna-XM_031098723.1	QlLTP28	1	1	SP(Sec/SPI)	8.0	7.533974266052247	0.12950819672131145	19388.149199999985	6.965015983581543	-0.03924050632911385	16757.956299999987
Quelob_rna-XM_031100016.1	QlLTP29	1	1	SP(Sec/SPI)	8.0	9.233564949035646	0.4060606060606058	10515.546199999988	8.922247123718265	-0.027941176470588306	7164.274900000003
Quelob_rna-XM_031104506.1	QlLTP30	1	1	SP(Sec/SPI)	8.0	9.962637901306149	0.42727272727272697	12369.708399999981	10.022851371765139	0.13804347826086957	9357.18709999999
Quelob_rna-XM_031104701.1	QlLTP31	1	1	SP(Sec/SPI)	8.0	6.7972841262817365	0.0739583333333334	20037.916499999985	5.672213172912598	-0.04478527607361971	16823.93029999997
Quelob_rna-XM_031105228.1	QlLTP32	1	1	SP(Sec/SPI)	8.0	4.75000057220459	0.5063157894736839	19050.741199999975	4.409478187561036	0.3290123456790122	16132.24489999998
Quelob_rna-XM_031106200.1	QlLTP33	1	1	SP(Sec/SPI)	8.0	8.658184623718263	0.15123966942148756	13256.606999999987	8.674881935119632	-0.22040816326530613	10696.484299999991
Quelob_rna-XM_031106246.1	QlLTP34	1	1	SP(Sec/SPI)	8.0	8.633235359191897	0.20762711864406805	12698.889399999987	8.64948139190674	-0.13723404255319147	10001.673799999991
Quelob_rna-XM_031106403.1	QlLTP35	1	1	SP(Sec/SPI)	8.0	8.318887519836426	0.2732758620689656	12518.750599999987	8.64941692352295	0.029411764705882353	9040.511999999999
Quelob_rna-XM_031107652.1	QlLTP36	1	1	SP(Sec/SPI)	8.0	7.55284481048584	0.22773109243697487	12826.801099999986	7.506975746154786	-0.0843750000000001	10238.706499999995
Quelob_rna-XM_031110499.1	QlLTP37	1	1	SP(Sec/SPI)	8.0	8.026910209655764	0.6455999999999998	13097.490599999988	6.3800859451293945	0.5151515151515151	10228.063399999995
Quelob_rna-XM_031110732.1	QlLTP38	1	1	SP(Sec/SPI)	8.0	8.657926750183105	0.2239669421487604	12248.188099999983	8.447373008728029	0.08478260869565216	9251.556299999998
Quelob_rna-XM_031110910.1	QlLTP39	1	1	SP(Sec/SPI)	8.0	8.153010368347168	0.5149532710280372	11439.65259999999	5.9724935531616214	0.42624999999999974	8399.933599999998
Quelob_rna-XM_031111171.1	QlLTP40	1	1	SP(Sec/SPI)	8.0	8.464908409118653	0.7756756756756751	11614.894599999985	8.131413459777832	0.569767441860465	8910.578499999996
Quelob_rna-XM_031111197.1	QlLTP41	1	1	SP(Sec/SPI)	8.0	4.935523033142089	0.17868852459016396	13218.379899999994	4.938023948669432	-0.16565656565656564	10624.240999999993
Quelob_rna-XM_031111205.1	QlLTP42	1	1	SP(Sec/SPI)	8.0	8.95196704864502	0.24017094017094032	12853.302299999988	8.96653690338135	-0.24204545454545434	9606.357799999996
Quelob_rna-XM_031111513.1	QlLTP43	1	1	SP(Sec/SPI)	8.0	8.465810966491702	0.7921052631578942	11984.312099999986	8.134443473815917	0.597752808988764	9279.995999999994
Quelob_rna-XM_031111532.1	QlLTP44	1	1	SP(Sec/SPI)	8.0	8.68435878753662	0.7973684210526311	11964.365599999986	8.462909889221194	0.6044943820224717	9260.049499999994
Quelob_rna-XM_031111600.1	QlLTP45	1	1	SP(Sec/SPI)	8.0	8.143920326232912	0.795614035087719	11970.242399999986	7.438371086120605	0.6134831460674156	9231.910099999994
Quelob_rna-XM_031115860.1	QlLTP46	1	1	SP(Sec/SPI)	8.0	8.675204277038574	0.5097345132743364	11751.956199999993	8.180860710144042	0.1914634146341464	8571.0014
Quelob_rna-XM_031117315.1	QlLTP47	1	1	SP(Sec/SPI)	8.0	8.46664905548096	0.748672566371681	11803.080699999984	8.137473487854006	0.5806818181818181	9144.832999999993
Quelob_rna-XM_031117316.1	QlLTP48	1	1	SP(Sec/SPI)	8.0	8.47419185638428	0.9099999999999996	11426.718199999985	8.196526527404785	0.7666666666666664	8410.080399999993

## Sheet: A. glutinosa
seqName		AgLTPs	hmmsearch	regular expression	signalp_pred	cysteines_count	isoelectric_wholeProt	gravy_wholeProt	molecular_weight_wholeProt	isoelectric_matureProt	gravy_matureProt	molecular_weight_matureProt
Alnglu_Alngl17426S01451		AgLTP19	0	1	SP(Sec/SPI)	8.0	7.629577445983887	-0.2638157894736845	16899.317499999997	7.2317045211792	-0.5320312500000002	14257.047399999989
Alnglu_Alngl424577S27699		AgLTP11	1	1	SP(Sec/SPI)	8.0	9.282754325866701	0.40081967213114755	12447.707699999983	9.303061866760252	0.1393617021276596	9505.035599999994
Alnglu_Alngl66059S34270		AgLTP3	1	1	SP(Sec/SPI)	8.0	5.145031547546386	0.5324175824175822	17742.197899999963	5.118828773498534	0.41518987341772123	15183.101099999974
Alnglu_Alngl43710S41394		AgLTP38	1	1	SP(Sec/SPI)	8.0	9.044414710998534	-0.39161676646706584	18891.590300000003	7.803785133361817	-0.5741666666666667	13672.393299999989
Alnglu_Alngl8683S37016		AgLTP29	1	1	SP(Sec/SPI)	8.0	9.715014839172362	0.5308333333333329	12070.465299999982	9.850076103210448	0.23369565217391305	9216.054199999993
Alnglu_Alngl907S06353		AgLTP1	1	1	SP(Sec/SPI)	8.0	6.497231101989747	0.7898437499999994	12659.805799999976	6.734590721130371	0.5490384615384614	10174.706299999987
Alnglu_Alngl1844S08080		AgLTP20	1	1	SP(Sec/SPI)	8.0	9.11758632659912	0.27215189873417706	8357.916799999997	8.95461025238037	-0.10500000000000001	6287.2888
Alnglu_Alngl4965S04727	Alnglu_Alngl4965S04728	AgLTP16	1	1	SP(Sec/SPI)	8.0	9.170321464538574	0.376344086021505	9913.789099999987	8.720654487609863	-0.04558823529411765	7191.335300000003
Alnglu_Alngl425842S41292		AgLTP33	1	1	SP(Sec/SPI)	8.0	8.45833263397217	0.41454545454545455	11791.018399999995	8.18318157196045	0.02643678160919542	9417.082299999996
Alnglu_Alngl121800S14722		AgLTP32	1	1	SP(Sec/SPI)	8.0	8.372847557067871	0.31875000000000014	11965.078699999991	8.159715080261233	0.0021978021978021926	9668.201999999996
Alnglu_Alngl4025S40792		AgLTP21	1	1	SP(Sec/SPI)	8.0	8.69402904510498	0.47029702970296994	10569.52389999999	8.497722816467284	0.08289473684210528	7945.292499999997
Alnglu_Alngl424577S10300		AgLTP9	1	1	SP(Sec/SPI)	8.0	9.012696266174316	0.40336134453781497	12249.31589999998	9.1831506729126	0.09565217391304343	9399.815299999997
Alnglu_Alngl6865S42355		AgLTP2	1	1	SP(Sec/SPI)	8.0	4.759151649475096	0.256896551724138	17378.66379999999	4.611199760437012	0.1033557046979865	14758.611599999982
Alnglu_Alngl424540S03805		AgLTP37	1	1	SP(Sec/SPI)	8.0	4.530999946594237	0.5785714285714283	12712.567199999983	4.0500284194946286	0.49340659340659315	9221.460299999995
Alnglu_Alngl3432S24866		AgLTP4	1	1	SP(Sec/SPI)	8.0	8.135281562805176	0.4940092165898616	21956.324899999985	7.681869316101076	0.3685863874345546	19296.059499999978
Alnglu_Alngl92815S06412		AgLTP12	1	1	SP(Sec/SPI)	8.0	8.450274085998537	0.20672268907563024	12611.842199999988	8.682811546325684	-0.046315789473684185	10051.757699999991
Alnglu_Alngl424615S27771		AgLTP27	1	1	SP(Sec/SPI)	8.0	8.789958000183105	0.23478260869565226	12192.36959999998	9.048540687561037	-0.0824175824175824	9568.075299999991
Alnglu_Alngl16490S17725		AgLTP30	1	1	SP(Sec/SPI)	8.0	8.11909999847412	0.1917197452229299	16532.855099999964	7.684370231628418	0.060740740740740734	13930.798399999978
Alnglu_Alngl4633S04532		AgLTP34	1	1	SP(Sec/SPI)	8.0	7.556596183776856	0.7399999999999993	12052.014899999984	6.951943016052247	0.3313953488372094	9138.453899999993
Alnglu_Alngl21875S20506		AgLTP31	1	1	SP(Sec/SPI)	8.0	4.983438301086425	0.45918367346938754	14928.091199999979	6.173987770080566	0.2479338842975207	12266.884299999985
Alnglu_Alngl5766S41990		AgLTP17	1	1	SP(Sec/SPI)	8.0	9.110817146301269	0.2628865979381443	10058.917499999987	9.032294654846194	-0.08550724637681155	7129.310400000004
Alnglu_Alngl92815S06413		AgLTP15	1	1	SP(Sec/SPI)	8.0	6.535426902770996	0.2423728813559322	12809.840899999981	5.6677228927612315	0.17142857142857143	9916.416799999992
Alnglu_Alngl62094S42125		AgLTP23	1	1	SP(Sec/SPI)	8.0	6.052124977111816	0.3582524271844656	10807.783699999987	4.542026710510254	0.04342105263157899	7898.118599999995
Alnglu_Alngl10396S13164	Alnglu_Alngl10396S13166	AgLTP5	1	1	SP(Sec/SPI)	8.0	6.071734428405762	0.4626315789473683	18862.403099999985	4.6567277908325195	0.2933333333333333	16277.219399999987
Alnglu_Alngl5766S05136		AgLTP35	1	1	SP(Sec/SPI)	8.0	9.129899787902833	0.0956989247311828	10007.848899999988	8.924567985534669	-0.28529411764705886	7359.503099999999
Alnglu_Alngl11176S00319		AgLTP14	1	1	SP(Sec/SPI)	8.0	9.04196491241455	0.4948717948717946	11934.088599999981	8.871252632141115	0.2815217391304349	9260.698599999998
Alnglu_Alngl26933S02462		AgLTP8	1	1	SP(Sec/SPI)	8.0	6.371730613708496	0.2658536585365851	21268.252599999985	6.044735908508301	0.07068965517241374	17964.21469999998
Alnglu_Alngl59036S42056		AgLTP23	1	1	SP(Sec/SPI)	8.0	6.052124977111816	0.3582524271844656	10807.783699999987	4.542026710510254	0.04342105263157899	7898.118599999995
Alnglu_Alngl35676S25363		AgLTP25	1	1	SP(Sec/SPI)	8.0	8.65889377593994	0.21680672268907578	12581.693899999984	8.18588924407959	0.09120879120879123	9577.01229999999
Alnglu_Alngl9213S12520		AgLTP10	1	1	SP(Sec/SPI)	8.0	7.4765100479125985	0.01794871794871789	12341.13689999998	6.351723289489747	-0.40434782608695646	9827.979299999995
Alnglu_Alngl28372S40139		AgLTP22	1	1	SP(Sec/SPI)	8.0	8.09531116485596	0.28725490196078396	10798.78189999999	8.200007820129393	-0.12	8019.311299999996
Alnglu_Alngl24475S02297		AgLTP18	1	1	SP(Sec/SPI)	8.0	8.869576454162598	0.22577319587628852	10139.923799999988	8.87151050567627	-0.1492753623188405	7061.147000000003
Alnglu_Alngl424615S03856		AgLTP24	1	1	SP(Sec/SPI)	8.0	8.899941062927248	0.30769230769230776	12414.639199999987	8.838631629943851	-0.019565217391304263	9692.260099999992
Alnglu_Alngl2281S39804		AgLTP13	1	1	SP(Sec/SPI)	8.0	7.512659645080567	0.15338983050847463	12519.47369999998	7.747632026672363	-0.1010869565217391	9792.182199999992
Alnglu_Alngl849S06193		AgLTP7	1	1	SP(Sec/SPI)	8.0	7.445816993713379	0.03113207547169802	11520.380499999983	5.232449913024902	-0.4207317073170731	8901.027999999997
Alnglu_Alngl92815S06411		AgLTP36	1	1	SP(Sec/SPI)	8.0	8.675075340270997	0.1444444444444445	12363.59099999999	8.481863594055177	-0.10107526881720427	9757.328699999993
Alnglu_Alngl36835S03308		AgLTP26	1	1	SP(Sec/SPI)	8.0	8.067654228210447	0.15966386554621856	12371.515999999985	8.464715003967285	-0.20769230769230776	9417.824699999988

## Sheet: A.thaliana
seqName	AtLTPs	hmmsearch	regular expression	signalp_pred	cysteines_count	isoelectric_wholeProt	gravy_wholeProt	molecular_weight_wholeProt	isoelectric_matureProt	gravy_matureProt	molecular_weight_matureProt
Aratha_AT1G03103.1		1	1	SP(Sec/SPI)	8.0	8.692933082580566	0.2608187134502923	17663.961299999988	8.710532951354981	0.010135135135135226	15331.120099999978
Aratha_AT1G05450.2		1	1	SP(Sec/SPI)	8.0	6.4992773056030275	0.19853658536585353	20621.26959999997	6.703101921081543	0.0814606741573032	17840.086199999976
Aratha_AT1G07747.1		1	1	SP(Sec/SPI)	8.0	8.814327049255372	0.2515789473684211	10397.45999999999	8.191626930236819	0.016666666666666632	7866.3103
Aratha_AT1G18280.1		1	1	SP(Sec/SPI)	8.0	8.07880725860596	0.20944444444444435	18072.56629999997	8.174736213684085	0.041772151898734185	15713.790599999968
Aratha_AT1G27950.1		1	1	SP(Sec/SPI)	8.0	7.573704719543458	0.22642487046632107	19758.75089999998	6.990536689758301	0.05146198830409365	17486.921399999977
Aratha_AT1G32280.1		1	1	SP(Sec/SPI)	8.0	8.077131080627442	0.1910714285714286	12026.23179999999	8.175380897521975	0.0337078651685393	9383.016999999993
Aratha_AT1G36150.1		1	1	SP(Sec/SPI)	8.0	7.577967643737794	0.15390624999999983	25906.23579999999	7.754339027404785	0.04680851063829792	23703.584199999987
Aratha_AT1G43666.1		1	1	SP(Sec/SPI)	8.0	8.129801750183105	0.33020833333333327	10580.42919999999	7.67578754425049	-0.05584415584415589	8457.817699999994
Aratha_AT1G43667.1		1	1	SP(Sec/SPI)	8.0	8.113168907165527	0.2367346938775512	10848.652999999991	7.67158145904541	-0.16753246753246748	8487.758899999995
Aratha_AT1G48750.1		1	1	SP(Sec/SPI)	8.0	8.904776191711427	0.30957446808510636	9935.72669999999	8.922247123718265	-0.3029411764705883	7258.369700000002
Aratha_AT1G52415.1		1	1	SP(Sec/SPI)	8.0	8.809556388854983	0.017241379310344897	13424.775699999978	8.709759330749513	-0.40652173913043493	10825.439499999986
Aratha_AT1G62790.1		1	1	SP(Sec/SPI)	8.0	8.108075904846192	0.3079999999999998	15711.314699999977	8.15977954864502	0.06320000000000006	13029.904299999973
Aratha_AT1G64235.1		0	1	SP(Sec/SPI)	8.0	9.618441200256349	-0.2170731707317074	13447.692799999975	9.434899711608885	-0.6535353535353537	10912.471499999983
Aratha_AT1G66850.1		1	1	SP(Sec/SPI)	8.0	8.140954780578614	0.4509803921568623	10513.17739999999	6.261519813537597	-0.005128205128205064	7969.977299999998
Aratha_AT1G73550.1		1	1	SP(Sec/SPI)	8.0	8.667081260681151	0.3842105263157891	16509.358299999978	8.46922779083252	0.1953488372093023	14036.375499999975
Aratha_AT1G73560.1		1	1	SP(Sec/SPI)	8.0	7.499075126647949	0.40612244897959165	15512.07169999997	8.128770256042483	0.19523809523809524	13236.324999999979
Aratha_AT1G73890.1		1	1	SP(Sec/SPI)	8.0	8.1528169631958	0.4476683937823833	19880.861499999977	7.687610054016114	0.24201183431952658	17286.63609999998
Aratha_AT1G76965.1		0	1	SP(Sec/SPI)	8.0	9.915253639221191	-0.17433155080213877	19373.129800000017	9.960832786560058	-0.47142857142857153	16594.629100000002
Aratha_AT2G13295.1		1	1	SP(Sec/SPI)	8.0	8.633493232727051	0.2008849557522124	12605.696599999988	8.101371192932131	-0.0824175824175824	10108.626099999994
Aratha_AT2G13820.1		1	1	SP(Sec/SPI)	8.0	6.518091011047363	0.6195266272189349	16816.304899999977	6.318131446838379	0.5301369863013699	14351.339199999977
Aratha_AT2G14846.1		1	1	SP(Sec/SPI)	8.0	8.665985298156738	0.6313131313131313	10631.732499999991	8.168482780456543	0.37692307692307697	8385.925399999993
Aratha_AT2G15325.1		1	1	SP(Sec/SPI)	8.0	6.688153266906738	0.15371900826446264	13383.51869999998	5.233018302917479	-0.1606382978723404	10311.82079999999
Aratha_AT2G16592.1		1	1	SP(Sec/SPI)	8.0	9.620375251770017	0.38316831683168306	11283.743699999988	9.436382484436034	-0.09054054054054056	8429.166799999995
Aratha_AT2G16594.1		1	1	SP(Sec/SPI)	8.0	9.408918952941896	0.41078431372548985	11331.766399999988	9.183473014831542	-0.01866666666666674	8379.985099999996
Aratha_AT2G18370.1		1	1	SP(Sec/SPI)	8.0	5.085918998718261	0.44999999999999996	11788.510099999987	4.602730751037597	0.25760869565217404	9092.234299999998
Aratha_AT2G37870.1		1	1	SP(Sec/SPI)	8.0	10.106918144226071	0.33565217391304314	11984.547999999984	10.476515388488767	0.013043478260869552	9574.513299999991
Aratha_AT2G38530.1		1	1	SP(Sec/SPI)	8.0	9.322918128967284	0.35423728813559285	11938.037299999984	9.41220684051514	-0.003225806451612873	9475.880099999993
Aratha_AT2G38540.1		1	1	SP(Sec/SPI)	8.0	9.300612068176267	0.47457627118644075	11754.804699999984	9.38093967437744	0.16129032258064532	9280.659899999993
Aratha_AT2G44290.1		1	1	SP(Sec/SPI)	8.0	6.050419807434082	0.15512195121951217	21578.713799999987	5.739737892150879	0.010497237569060805	19004.472999999987
Aratha_AT2G44300.1		1	1	SP(Sec/SPI)	8.0	6.394920921325684	0.0882352941176471	21705.773499999985	6.054910087585449	-0.11899441340782121	19136.572399999986
Aratha_AT2G48140.1		1	1	SP(Sec/SPI)	8.0	8.158941459655765	0.36449999999999955	20144.36949999997	8.5117769241333	0.27277777777777734	18060.81239999998
Aratha_AT3G07450.1		1	1	SP(Sec/SPI)	8.0	9.271601295471193	0.6896226415094335	11231.645699999985	8.953320884704592	0.5270588235294116	8805.502599999994
Aratha_AT3G08770.2		1	1	SP(Sec/SPI)	8.0	8.047346687316896	0.20341880341880342	12325.210699999985	8.192142677307132	-0.0744897959183673	10330.719999999992
Aratha_AT3G11825.1		0	1	SP(Sec/SPI)	8.0	9.205327796936036	0.1570000000000001	11299.590299999985	9.100373268127441	-0.2197530864197531	9164.838999999993
Aratha_AT3G18280.1		1	1	SP(Sec/SPI)	8.0	9.694513893127443	0.43229166666666624	10274.456699999986	9.753502464294431	-0.16029411764705886	7371.770799999999
Aratha_AT3G22570.1		1	1	SP(Sec/SPI)	8.0	4.87004451751709	0.27586206896551746	12579.395599999985	4.6428022384643555	-0.18478260869565205	10117.332899999994
Aratha_AT3G22580.1		1	1	SP(Sec/SPI)	8.0	4.953313636779785	0.19921259842519698	14021.15039999998	4.547426414489746	-0.16237623762376233	11155.542999999989
Aratha_AT3G22600.1		1	1	SP(Sec/SPI)	8.0	5.042152976989747	0.040588235294117626	17305.388599999977	4.930009651184081	-0.18150684931506833	14681.092699999983
Aratha_AT3G22620.1		1	1	SP(Sec/SPI)	8.0	6.098335075378416	0.15123152709359572	20778.66849999997	4.765972328186035	-0.046703296703296614	18600.86749999997
Aratha_AT3G51590.1		1	1	SP(Sec/SPI)	8.0	7.441951942443848	0.4058823529411765	12571.624899999984	7.395287132263183	0.23263157894736847	9945.423699999992
Aratha_AT3G51600.1		1	1	SP(Sec/SPI)	8.0	10.433837318420409	0.12881355932203387	12494.540599999978	11.23762912750244	-0.2	9891.308199999989
Aratha_AT3G52130.1		1	1	SP(Sec/SPI)	8.0	6.114591026306152	0.5095999999999998	13277.858699999979	4.7679048538208	0.201010101010101	10484.207599999985
Aratha_AT3G53980.1		1	1	SP(Sec/SPI)	8.0	8.402696418762211	0.25614035087719295	11722.643799999985	8.485731697082521	-0.15714285714285706	9361.66169999999
Aratha_AT3G57310.1		1	1	SP(Sec/SPI)	8.0	8.834892463684085	0.4999999999999999	11138.38009999999	8.120453834533691	0.3139240506329114	8504.064299999995
Aratha_AT3G58550.1		1	1	SP(Sec/SPI)	8.0	8.739221382141114	-0.0440677966101695	19291.28869999998	8.447824287414551	-0.21216216216216216	16032.323299999978
Aratha_AT3G59455.1		0	1	SP(Sec/SPI)	8.0	9.222089576721192	0.10312499999999991	11046.289799999991	9.114491844177245	-0.3138888888888889	8427.0582
Aratha_AT4G08670.1		1	1	SP(Sec/SPI)	8.0	6.6902563095092775	0.20432692307692318	20851.593899999985	5.754004478454591	0.05683060109289609	18171.34209999998
Aratha_AT4G12360.1		1	1	SP(Sec/SPI)	8.0	5.633846855163574	0.562732919254658	16330.017799999976	5.6552751541137685	0.3963768115942028	14045.263799999966
Aratha_AT4G12530.1		1	1	SP(Sec/SPI)	8.0	7.485149574279785	0.8435897435897429	12364.77439999998	6.694291877746582	0.6896551724137927	9153.86469999999
Aratha_AT4G12545.1		1	1	SP(Sec/SPI)	8.0	8.112975502014159	0.844444444444444	11194.246499999985	7.408075904846191	0.751764705882353	8708.286399999992
Aratha_AT4G12550.1		1	1	SP(Sec/SPI)	8.0	8.15288143157959	0.7783783783783782	11623.732599999985	7.406370735168457	0.7238636363636365	9067.704299999994
Aratha_AT4G12825.1		1	1	SP(Sec/SPI)	8.0	8.116327857971193	0.4526315789473683	10549.56379999999	6.71930103302002	-0.009999999999999926	7732.992099999997
Aratha_AT4G14805.1		1	1	SP(Sec/SPI)	8.0	4.3156938552856445	0.18767123287671214	23546.659099999997	4.205937767028809	0.05329949238578682	21262.934699999994
Aratha_AT4G14815.1		1	1	SP(Sec/SPI)	8.0	8.617182731628418	0.18397435897435893	16773.281499999997	7.73291072845459	-0.03731343283582083	14267.00389999998
Aratha_AT4G22490.1		1	1	SP(Sec/SPI)	8.0	8.17783069610596	0.5708333333333331	12779.907299999986	8.228051567077639	0.370408163265306	10522.178599999992
Aratha_AT4G22505.1		1	1	SP(Sec/SPI)	8.0	11.999967765808105	-0.8709433962264188	55216.88320000001	11.999967765808105	-0.9529761904761949	52380.51030000001
Aratha_AT4G22513.1		1	1	SP(Sec/SPI)	8.0	8.177959632873538	0.9913043478260866	12140.459199999983	7.704377555847168	0.9382022471910109	9288.024299999992
Aratha_AT4G22517.1		1	1	SP(Sec/SPI)	8.0	8.76849002838135	0.9391304347826082	12222.609499999984	8.546009635925294	0.8707865168539323	9370.174599999991
Aratha_AT4G22520.1		1	1	SP(Sec/SPI)	8.0	9.332523918151857	0.7194915254237285	12850.346399999977	8.788604164123537	0.6087912087912087	9837.607999999991
Aratha_AT4G22610.1		1	1	SP(Sec/SPI)	8.0	5.085975837707519	0.4704918032786887	13188.19509999999	4.717090797424316	0.29494949494949485	10685.229499999992
Aratha_AT4G22640.1		1	1	SP(Sec/SPI)	8.0	4.7029947280883775	0.35862068965517224	12504.420299999982	4.651498603820801	0.052808988764044974	9676.008299999992
Aratha_AT4G22666.1		1	1	SP(Sec/SPI)	8.0	4.732948875427247	0.050000000000000024	16586.722499999974	4.733574104309082	-0.21086956521739122	14328.002899999983
Aratha_AT4G27140.1		1	1	SP(Sec/SPI)	8.0	5.63288059234619	-0.5847560975609756	19013.575499999995	5.389950752258301	-0.928671328671329	16790.798599999995
Aratha_AT4G27150.1		1	1	SP(Sec/SPI)	8.0	6.797795677185058	-0.5247058823529412	19360.987599999997	6.278230476379394	-0.822818791946309	17074.168499999992
Aratha_AT4G27160.1		1	1	SP(Sec/SPI)	8.0	8.029811286926268	-0.501219512195122	18762.252099999998	7.4983930587768555	-0.8153846153846156	16509.44919999999
Aratha_AT4G27170.1		1	1	SP(Sec/SPI)	8.0	7.47048511505127	-0.5162650602409639	19168.840899999992	6.685993385314942	-0.8503448275862068	16946.063999999995
Aratha_AT4G30880.1		1	1	SP(Sec/SPI)	8.0	8.693642234802244	0.3256880733944954	11459.549899999995	8.482508277893068	-0.0428571428571429	8968.4425
Aratha_AT4G33355.1		1	1	SP(Sec/SPI)	8.0	8.845078468322754	0.18403361344537822	12639.792599999982	8.473933982849122	0.02197802197802198	9514.000499999996
Aratha_AT5G01870.1		1	1	SP(Sec/SPI)	8.0	9.353153800964353	0.4189655172413797	12325.582299999987	9.42916202545166	0.15638297872340431	9922.60159999999
Aratha_AT5G05960.1		1	1	SP(Sec/SPI)	8.0	9.300031852722167	0.11551724137931038	12442.719399999987	9.325690269470215	-0.16703296703296694	9530.14309999999
Aratha_AT5G07230.1		1	1	SP(Sec/SPI)	8.0	5.901160621643067	0.6714285714285707	9282.831299999993	4.6842378616333	0.2731343283582089	6882.8362
Aratha_AT5G09370.1		1	1	SP(Sec/SPI)	8.0	8.451176643371586	0.5563291139240504	16163.84019999998	8.485925102233889	0.4567164179104477	13624.887099999976
Aratha_AT5G38160.1		1	1	SP(Sec/SPI)	8.0	7.49776782989502	0.2776699029126215	10886.552499999989	5.6357225418090815	-0.10506329113924044	8309.313099999994
Aratha_AT5G38170.1		1	1	SP(Sec/SPI)	8.0	8.11851978302002	0.28834951456310687	10935.732299999989	6.009836769104003	-0.19746835443037972	8342.490299999998
Aratha_AT5G38180.1		1	1	SP(Sec/SPI)	8.0	8.118648719787597	0.3421052631578946	10836.10669999999	6.420668983459472	-0.1704225352112675	8126.5787999999975
Aratha_AT5G38195.1		1	1	SP(Sec/SPI)	8.0	7.46997356414795	0.45789473684210524	10408.47899999999	4.768075370788575	0.040845070422535226	7717.952699999998
Aratha_AT5G44265.1		1	1	SP(Sec/SPI)	8.0	8.6055139541626	0.21666666666666654	14500.110999999984	8.627755546569826	0.008421052631578945	10991.91079999999
Aratha_AT5G48485.1		1	1	SP(Sec/SPI)	8.0	4.7931413650512695	0.2529411764705884	10701.507699999991	4.500022697448731	-0.18815789473684202	7973.980999999997
Aratha_AT5G48490.1		1	1	SP(Sec/SPI)	8.0	6.514112281799316	0.2910891089108908	10753.602199999988	4.999410057067871	-0.09078947368421057	8078.214599999997
Aratha_AT5G52160.1		1	1	SP(Sec/SPI)	8.0	6.07150707244873	0.44999999999999973	10068.656699999989	5.005719184875488	0.012500000000000004	6790.656399999998
Aratha_AT5G54740.1		1	1	SP(Sec/SPI)	8.0	7.535963630676271	-0.4690909090909091	18870.53919999999	6.78034610748291	-0.8400000000000003	16741.8355
Aratha_AT5G55410.2		1	1	SP(Sec/SPI)	8.0	9.029200172424318	0.2990909090909091	12265.682499999988	8.71246700286865	0.23374999999999996	8893.608999999997
Aratha_AT5G55450.1		1	1	SP(Sec/SPI)	8.0	8.479800605773928	0.19038461538461546	11003.890699999993	8.203489112854005	0.02702702702702704	7779.012299999999
Aratha_AT5G55460.1		1	1	SP(Sec/SPI)	8.0	8.69338436126709	0.3302752293577981	11690.814099999981	8.896588706970217	0.17662337662337665	8302.851699999996
Aratha_AT5G56480.1		1	1	SP(Sec/SPI)	8.0	5.309182548522949	0.16460176991150444	12225.316299999991	5.269167900085448	0.0022222222222222244	9582.101499999995
Aratha_AT5G59310.1		1	1	SP(Sec/SPI)	8.0	9.113460350036618	0.5169642857142857	11405.363399999987	9.203200340270996	0.15280898876404497	8854.288899999998
Aratha_AT5G59320.1		1	1	SP(Sec/SPI)	8.0	9.037967872619632	0.4973913043478263	11693.706899999986	9.203200340270996	0.13260869565217395	9220.679499999997
Aratha_AT5G62065.1		1	1	SP(Sec/SPI)	8.0	4.0500284194946286	0.42833333333333357	12853.556899999983	4.0500284194946286	0.22346938775510206	10444.63779999999
Aratha_AT5G62080.1		1	1	SP(Sec/SPI)	8.0	4.593636512756347	0.6105263157894731	9779.34849999999	4.437499809265137	0.13538461538461533	6635.5266
Aratha_AT5G64080.1		1	1	SP(Sec/SPI)	8.0	6.475177574157715	0.643406593406593	17971.49379999998	6.434196662902831	0.5123376623376621	15096.112999999972

## Sheet: C.glauca
seqName	CgLTPs	hmmsearch	regular expression	signalp_pred	cysteines_count	isoelectric_wholeProt	gravy_wholeProt	molecular_weight_wholeProt	isoelectric_matureProt	gravy_matureProt	molecular_weight_matureProt
Casgla_Casgl169S10105	CgLTP1	1	1	SP(Sec/SPI)	8.0	9.971663475036618	0.3786885245901638	12617.095999999976	10.151014518737792	0.12608695652173912	9369.24419999999
Casgla_Casgl177S03931	CgLTP2	1	1	SP(Sec/SPI)	8.0	8.085318565368652	0.24188034188034196	12871.088099999979	5.750537300109863	0.08444444444444452	9817.337399999993
Casgla_Casgl21S11411	CgLTP3	1	1	SP(Sec/SPI)	8.0	9.763881874084472	0.2658119658119661	12588.989599999986	9.662924385070802	-0.048235294117647	9122.822999999997
Casgla_Casgl260S12991	CgLTP4	1	1	SP(Sec/SPI)	8.0	8.844756126403809	0.13050847457627135	12225.265699999984	8.478640174865724	-0.16703296703296694	9373.73069999999
Casgla_Casgl267S24774	CgLTP5	1	1	SP(Sec/SPI)	8.0	9.32324047088623	-0.05545454545454537	12378.41199999998	9.179604911804201	-0.4363636363636365	10043.568299999992
Casgla_Casgl277S01117	CgLTP6	0	1	SP(Sec/SPI)	8.0	8.121549797058105	-0.340909090909091	17162.674700000003	7.25978298187256	-0.6146153846153849	14567.419599999992
Casgla_Casgl344S25197	CgLTP7	1	1	SP(Sec/SPI)	8.0	8.601194572448733	0.36330275229357795	12018.36159999999	8.694996070861816	0.08928571428571427	9296.008699999995
Casgla_Casgl369S16687	CgLTP8	1	1	SP(Sec/SPI)	8.0	4.540321540832521	0.1735294117647059	10724.55789999999	4.164502143859862	-0.11265822784810123	8223.455599999996
Casgla_Casgl428S17651	CgLTP9	1	1	SP(Sec/SPI)	8.0	8.674752998352051	0.4805084745762711	11917.804499999982	8.485796165466308	0.29239130434782623	9230.561699999998
Casgla_Casgl428S17652	CgLTP10	1	1	SP(Sec/SPI)	8.0	9.001156425476076	0.25593220338983047	12145.08819999998	8.87363796234131	-0.047826086956521706	9485.833999999995
Casgla_Casgl43S17751	CgLTP11	1	1	SP(Sec/SPI)	8.0	6.675023460388184	0.5417582417582416	17683.110699999965	6.058377265930175	0.48280254777070053	15087.036799999973
Casgla_Casgl46S02064	CgLTP12	1	1	SP(Sec/SPI)	8.0	8.879955863952638	0.4704761904761902	10831.765399999991	8.721492576599118	0.19078947368421054	7841.207899999997
Casgla_Casgl47S25517	CgLTP13	1	1	SP(Sec/SPI)	8.0	7.47696475982666	0.34561403508771943	12159.246499999992	7.6818124771118175	-0.03333333333333334	9044.507299999996
Casgla_Casgl47S25518	CgLTP14	1	1	SP(Sec/SPI)	8.0	7.47696475982666	0.34561403508771943	12159.246499999992	7.6818124771118175	-0.03333333333333334	9044.507299999996
Casgla_Casgl532S02267	CgLTP15	1	1	SP(Sec/SPI)	8.0	9.321822166442871	0.22391304347826094	9774.58579999999	9.326399421691896	-0.31470588235294117	7313.5507000000025
Casgla_Casgl53S05635	CgLTP16	1	1	SP(Sec/SPI)	8.0	6.141021156311035	0.22822580645161247	13365.32299999998	4.851742362976074	-0.1154639175257732	10515.823899999992
Casgla_Casgl53S05638	CgLTP17	1	1	SP(Sec/SPI)	8.0	4.983495140075683	0.6327731092436972	12374.400199999982	4.3299036026000985	0.4816091954022987	8969.232099999994
Casgla_Casgl63S02364	CgLTP18	1	1	SP(Sec/SPI)	8.0	8.86938304901123	0.3438775510204081	10316.097199999986	9.033648490905762	-0.07999999999999997	7456.714299999999
Casgla_Casgl63S02365	CgLTP19	1	1	SP(Sec/SPI)	8.0	9.21048526763916	0.3322916666666664	9902.819699999987	9.164712715148926	-0.1588235294117647	7064.238700000003
Casgla_Casgl70S02588	CgLTP20	1	1	SP(Sec/SPI)	8.0	8.135088157653808	0.3056074766355137	21633.715099999976	8.186276054382326	0.1677248677248677	19107.647999999976
Casgla_Casgl70S21223	CgLTP21	1	1	SP(Sec/SPI)	8.0	5.095467948913574	0.1789772727272726	17667.81789999998	4.594545936584471	-0.03066666666666654	14973.493299999984
Casgla_Casgl78S06028	CgLTP22	1	1	SP(Sec/SPI)	8.0	9.432385444641113	-0.10806451612903231	13422.520899999976	9.300160789489745	-0.5475728155339805	11300.892499999987
Casgla_Casgl96S23427	CgLTP23	1	1	SP(Sec/SPI)	8.0	8.415461158752443	0.353623188405797	21110.342799999977	8.496046638488771	0.2005524861878452	18281.863099999973

[truncated: 6 more sheets: C.fasciculata, C.sativus, D.glomerata, D.trinervis, D.drummondii, J.regia]
