# Supplementary material for: Identification and evolution of nsLTPs in the root nodule nitrogen fixation clade and molecular response of Frankia to AgLTP24
Source: Sci Rep. 2023 Sep 25;13:16020. doi: 10.1038/s41598-023-41117-1 (PMC10520049; doi:10.1038/s41598-023-41117-1)
Supplement: Supplementary file 1 — Supplementary Information. [file 41598_2023_41117_MOESM1_ESM.zip › Suplementary datas/Table S2.xlsx]

## Sheet: EST and qRT-PCR data
Table S2: Differential expression of genes encoding putative nsLTPS in A. glutinosa nodule compared to non-infected roots using qRT-PCR and EST data
AgLTPs	Sequence name	qRT-PCR		EST datas
		Log2Fold-Change	p-value	EST name	Log2Fold-Change	p-value
AgLTP29	Alnglu_Alngl8683S37016	-3.22708	0.014106	AGCL1667Contig1	-2.45023	7.77071e-05
AgLTP32	Alnglu_Alngl121800S14722	-1.69432	0.00181821
AgLTP2	Alnglu_Alngl6865S42355	-1.67846	0.0210135
AgLTP31	Alnglu_Alngl21875S20506	-1.09477	0.0232287
AgLTP17	Alnglu_Alngl5766S41990	-1.07484	0.0767937
AgLTP35	Alnglu_Alngl5766S05136	-1.06998	0.000655867
AgLTP22	Alnglu_Alngl28372S40139	-1.0678	0.0182942
AgLTP20	Alnglu_Alngl1844S08080	-0.964709	0.00223013
AgLTP19	Alnglu_Alngl17426S01451	-0.76897	0.0407887
AgLTP23	Alnglu_Alngl62094S42125	-0.548545	0.390205
AgLTP26	Alnglu_Alngl36835S03308	-0.526581	0.343916
AgLTP16	Alnglu_Alngl4965S04727 - Alnglu_Alngl4965S04728	-0.370907	0.291068
AgLTP18	Alnglu_Alngl24475S02297	0.108728	0.681438
AgLTP21	Alnglu_Alngl4025S40792	0.274767	0.204777
AgLTP14	Alnglu_Alngl11176S00319	0.905164	0.0138889
AgLTP4	Alnglu_Alngl3432S24866	1.17128	0.00337075	AG-N01f_039_J04	1.38852	0.012304
AgLTP5	Alnglu_Alngl10396S13164 - Alnglu_Alngl10396S13166	1.55435	0.0274209
AgLTP3	Alnglu_Alngl66059S34270	1.62849	0.0146325	AG-N01f_010_H08	2.06646	0.00447742
AgLTP1	Alnglu_Alngl907S06353	2.18372	0.0115915	AG-N01f_010_H08	2.06646	0.00447742
AgLTP25	Alnglu_Alngl35676S25363	3.11846	0.0224977
AgLTP11	Alnglu_Alngl424577S27699	3.98694	8.16348e-05
AgLTP30	Alnglu_Alngl16490S17725	8.07977	0.0052696
AgLTP24	Alnglu_Alngl424615S03856	9.92662	0.00665495	AGCL115Contig1	11.0672	0.0138302

## Sheet: qRT-PCR data
	Non-infected root			Nodule
AgLTPs	R1	R2	R3	N1	N2	N3		Mean Root	Mean Nodule	Fold-Change	Student-t Test	Log 2Fold-Change
AgLTP1	0.49094	0.33217	0.39012	1.96726	1.47963	2.06509		0.40441	1.83733	4.54323	0.0115915	2.18372
AgLTP11	0.06222	0.05226	0.07763	1.05316	0.98919	1.00372		0.0640367	1.01536	15.8559	8.16348e-05	3.98694
AgLTP14	0.59307	0.6331	0.38382	1.06686	1.00545	0.94281		0.536663	1.00504	1.87276	0.0138889	0.905164
AgLTP16	0.76997	1.05275	0.943	0.56993	0.56879	1		0.921907	0.712907	0.773296	0.291068	-0.370907
AgLTP17	0.80504	1.23287	0.73916	0.36678	0.41938	0.53218		0.92569	0.439447	0.474723	0.0767937	-1.07484
AgLTP18	0.81301	1.25291	0.77859	1.0573	0.92919	1.08068		0.94817	1.02239	1.07828	0.681438	0.108728
AgLTP19	0.99893	1.34294	1.08348	0.63538	0.67152	0.70322		1.14178	0.67004	0.586836	0.0407887	-0.76897
AgLTP20	1.1259	1.05574	1.02384	0.52153	0.47532	0.64558		1.06849	0.547477	0.512382	0.00223013	-0.964709
AgLTP21	0.78913	1.01595	0.69689	1.11923	0.92357	0.98408		0.83399	1.00896	1.2098	0.204777	0.274767
AgLTP22	1.06708	1.34294	0.95361	0.67882	0.44218	0.48361		1.12121	0.53487	0.477047	0.0182942	-1.0678
AgLTP23	0.50503	0.87178	1.08586	0.96414	0.44975	0.26986		0.82089	0.56125	0.683709	0.390205	-0.548545
AgLTP24	0.00023	0.00236	0.00042	0.98679	0.83303	1.10956		0.00100333	0.97646	973.216	0.00665495	9.92662
AgLTP25	0.12851	0.10233	0.10772	0.73644	1.00811	1.19571		0.112853	0.980087	8.68461	0.0224977	3.11846
AgLTP26	1.0836	1.31326	0.60904	0.38967	0.63511	1.06191		1.00197	0.695563	0.694198	0.343916	-0.526581
AgLTP29	1.18336	1.20542	0.84723	0.10882	0.11694	0.11983		1.07867	0.115197	0.106795	0.014106	-3.22708
AgLTP2	0.89417	0.80185	1.13598	0.32035	0.29266	0.27175		0.944	0.29492	0.312415	0.0210135	-1.67846
AgLTP3	0.30918	0.27043	0.30482	0.97814	0.75271	1.00372		0.29481	0.911523	3.0919	0.0146325	1.62849
AgLTP30	0.00388	0.00387	0.00323	1.09933	0.85454	1.0168		0.00366	0.990223	270.553	0.0052696	8.07977
AgLTP31	1.05612	0.85427	1.17863	0.51877	0.43897	0.48857		1.02967	0.482103	0.46821	0.0232287	-1.09477
AgLTP32	0.95448	1.0962	1.17863	0.2908	0.30204	0.40502		1.07644	0.33262	0.309001	0.00181821	-1.69432
AgLTP35	1.1094	1.13584	0.99702	0.5037	0.45094	0.58973		1.08075	0.51479	0.476325	0.000655867	-1.06998
AgLTP4	0.49123	0.38836	0.34017	0.949	1	0.79803		0.406587	0.915677	2.25211	0.00337075	1.17128
AgLTP5	0.2447	0.27872	0.3131	0.67	0.78315	1.00372		0.27884	0.818957	2.93701	0.0274209	1.55435
