# Supplementary material for: Identification and evolution of nsLTPs in the root nodule nitrogen fixation clade and molecular response of Frankia to AgLTP24
Source: Sci Rep. 2023 Sep 25;13:16020. doi: 10.1038/s41598-023-41117-1 (PMC10520049; doi:10.1038/s41598-023-41117-1)
Supplement: Supplementary file 1 — Supplementary Information. [file 41598_2023_41117_MOESM1_ESM.zip › Suplementary datas/Table S3.xlsx]

## Sheet: Feuil1
Table S3: Primers used for qRT-PCR analyses
Gene	AgLTPs	Forward	Reverse
Alngl907S06353	AgLTP1	GCTTCTCTCGGTGTCGTCTT	GCGGGAACAGAGACTTTGC
Alngl6865S42355	AgLTP2	CGTATGTGGAGGAGGGAAGC	AGAAACGTTGGTCCCAAGCA
Alngl66059S34270	AgLTP3	AAGATTCTCCGGCTTCTGCT	GCTGAAGTGGTGAGCACTGA
Alngl3432S24866	AgLTP4	ATTAGCACACCATGCACAGC	GAACCGTTACTGGTGCTTCC
Alngl10396S13164/Alngl10396S13166	AgLTP5	CATGGCTCCATGCCTTAACT	ACGTGATTGCACAACACTGG
Alngl424577S27699	AgLTP11	AAGCTTACTTGCGTGCTGCT	GGAATCAGGCTGCTTTGAAC
Alngl11176S00319	AgLTP14	GGCTGCTTGTGACTGCATTA	GGCAAAGTGATCCCACAGTT
Alngl4965S04727/Alngl4965S04728	AgLTP16	CCCACATCTTTGTGTTGCAG	TTGGAGGTTAGGGTCCTTCA
Alngl5766S41990	AgLTP17	TGCCTCTGTGGGTACATCAA	CCACAAGCGCGAGCAAC
Alngl24475S02297	AgLTP18	TGCCTCTGTGGGTACATCAA	CCACAAGCCTGAGCAACC
Alngl17426S01451	AgLTP19	TGGACAGCCAGTGTATCTGTG	AGCGTCACTGATTTCGAGGG
Alngl1844S08080	AgLTP20	CCTTTGTGGGCAGTACATCA	AGGGAAGTGTACACCACAGGA
Alngl4025S40792	AgLTP21	TCGCTGTCTCTGCTCCTACA	AGCGTGAGGAAGTTTGCACT
Alngl28372S40139	AgLTP22	ACACTATGCCGCATGACCAA	CATTGCATGTCAGCGTTGGA
Alngl59036S42056	AgLTP23	GTCGGTTACTCAGCCGAATC	GTCAGATCAGCCCCAGAAAG
Alngl35676S25363	AgLTP25	GGAGCTCCAATGAAGCACAT	TGATCACCAGCTCCATGAAC
Alngl36835S03308	AgLTP26	CTGCCTCCAGGTGAAGAAAA	GGCAGTGTCAGAAAGCATGA
Alngl8683S37016	AgLTP29	AGGGCTAAGGTTCCACCAAC	GCCAGAGGTGAGAGCAAGAC
Alngl16490S17725	AgLTP30	AAACTCCTTCCATGTCAGCAA	CTTCAACGGCAAACAGCAC
Alngl21875S20506	AgLTP31	CTGCTGCAGCTCAATCAAAG	GCCGAAAGACTGAAGCAAAC
Alngl121800S14722	AgLTP32	CATGCGTCTGCAATCTTGTC	GAGCCACGTAGACCACCTTC
Alngl5766S05136	AgLTP35	CCGAACCTCAGGCAGTACAT	TTAGGGAAGTGGACACCACAG
